# Supplementary material for: Predicting in-hospital mortality in ICU patients with Coronary heart disease and diabetes mellitus using machine learning models
Source: PLoS One. 2025 Aug 14;20(8):e0330381. doi: 10.1371/journal.pone.0330381 (PMC12352758; doi:10.1371/journal.pone.0330381)
Supplement: S1 — (XLS) [file pone.0330381.s001.xls]

## Sheet: data
stay_id	gender	age	heart_rate	sbp	dbp	spo2	hematocrit	hemoglobin	platelets	wbc	aniongap	bicarbonate	bun	calcium	chloride	creatinine	glucose	sodium	potassium	inr	pt	aptt	lactate	ph	po2	pco2	myocardial_infarct	congestive_heart_failure	peripheral_vascular_disease	dementia	cerebrovascular_disease	chronic_pulmonary_disease	rheumatic_disease	peptic_ulcer_disease	mild_liver_disease	diabetes	paraplegia	renal_disease	malignant_cancer	severe_liver_disease	metastatic_solid_tumor	aids	mor_hospital	los_hospital
36753294	1	81.3884	83	71	40	84	37.1	13	166	28.5	19	14	30	7.9	95	1.4	264	129	3.9	1.3	14.5	49.6					1	1	0	0	0	0	0	0	0	1	0	0	0	0	0	0	0	6.89167
31316840	1	69.0087	72	95	50	88	33.1	10.6	336	12	19	17	48	8.8	100	1.6	190	136	4.5	1.1	12.2	27.1	2.9	7.4	31	27	0	1	0	0	0	1	0	0	0	1	0	1	0	0	0	0	1	15.8625
32669861	0	71.5892	74	115	58	88	27	9.1	151	9.5	16	24	22	8.5	97	1.5	213	134	3.9	1.2	12.9	25	1.3	7.38	33	47	1	1	0	0	0	1	1	0	0	1	0	1	0	0	0	0	0	9.51319
32359580	1	69.44	72	52	21	92	13	3.9	50	8.4	30	8	80	7.9	91	2.6	76	131	3.6	1.7	19.1	37.7	8.5	6.93	71	26	0	0	0	0	0	0	0	0	1	1	0	1	0	1	0	0	1	31.3076
31338022	0	92.9026	57	127	31	88	32.2	9.3	337	5.2	11	31	16	8.2	105	0.9	96	143	3.8	2	21.6	35.3	0.7	7.29	51	65	0	0	1	0	0	1	0	0	0	1	0	1	0	0	0	0	0	7.74722
32769810	0	70.4394	101	97	46	92	28.7	8.7	296	7.1	16	27	33	9.2	96	1.3	124	141	3.9	1.1	12	21.7					1	1	0	0	1	0	0	0	0	1	1	1	0	0	0	0	0	41.2535
34600477	1	62.4944	62	108	63	96	28	8.9	209	30.5	13	17	31	7.3	91	1.5	194	126	4.9	1.2	12.5	32.4					0	1	0	0	0	0	0	0	0	1	0	0	1	0	0	0	0	13.7681
38017367	1	62.4944	70	87	41	95	26.3	8.7	192	28.9	12	21	34	7.2	86	1.8	104	119	4.9	1.3	14	29.5					0	1	0	0	0	0	0	0	0	1	0	0	1	0	0	0	0	13.7681
39864867	1	62.6201	61	71	46	95	26.5	8.4	154	13.5	13	19	29	7.6	89	1.6	150	126	4.8			34.6					0	1	0	0	1	0	0	0	0	1	0	0	1	0	0	0	0	3.92708
32314488	0	58.5291	76	92	59	95	30.5	9.6	469	9.7	13	25	24	9	108	0.5	94	142	3.8	1.2	12.9	33.2					1	0	0	0	0	0	0	0	0	1	0	0	0	0	0	0	0	2.84722
37957444	0	57.4339	62	88	53	95	29.8	10	68	2.3	12	21	5	7.8	109	0.6	92	143	3.8	1.5	15.7	30.2					0	0	0	0	0	1	0	0	0	1	0	0	0	0	0	0	0	2.93403
38540883	0	80.0395	83	79	58	94	36.5	11	200	4.7	12	21	25	9.1	103	1.8	154	138	4.1	2	22.1	26.7	1.7	7.23	53	37	0	1	0	0	1	0	0	0	0	1	0	0	0	0	0	0	0	22.8715
39497668	1	59.69	76	88	45	93	28.4	9.8	191	17.9	14	22	11		106	0.6	99	140	4.2	1.2	13.1	27.3	1.2	7.31	134	39	0	1	0	0	0	0	0	0	0	1	0	0	0	0	0	0	0	6.625
30683749	0	80.2762	99	92	60	88	29.9	9.4	259	11.2	12	26	13	8	94	0.6	113	134	3.5	1.1	11.4	28.6	0.8	7.42	395	43	0	1	0	0	1	1	0	0	0	1	0	0	0	0	0	0	0	5.80208
39053313	1	82.7636	65	101	45	90	29.9	10	96	8	14	21	15	8.1	107	0.8	140	142	4.3								0	1	0	0	1	0	0	0	0	1	0	0	0	0	0	0	0	6.59792
39243130	1	62.5114	60	100	43	93	32.6	11	132	7.2	10	21	14	8	103	0.8	107	140	4.4	1.1	12.1	24.4	0.9	7.36	86	35	1	0	0	0	0	0	0	0	0	1	0	0	0	0	0	0	0	5.70347
33325078	0	56.8819	71	106	52	92	24.3	8.3	191	8.1	13	22	47	9.3	93	2.3	98	135	3.2	0.9	9.4	28.4	1.6	7.54	184	31	1	1	0	0	0	0	1	0	0	1	0	1	0	0	0	0	0	10.5312
30109052	0	56.5439	81	102	42	92	21.9	7.5	197	1	15	12	49	7.9	88	2.3	132	122	4				2.1	7.29	55	29	0	1	0	0	0	1	1	0	0	1	0	1	0	0	0	0	0	4.87361
34476284	0	58.3189	73	107	41	100	19.4	6.1	82	5.6	13	19	84	8	104	3.9	192	137	4	1.1	11.4	28.2	1.3	7.35	64	28	0	1	0	0	1	0	1	0	0	1	0	1	0	0	0	0	0	35.5819
35901373	0	57.8666	75	95	56	93	30	9.2	356	7.9	10	26	59	8.8	103	3.2	78	143	4.9	0.9	10	27.4					1	1	0	0	1	0	1	0	0	1	0	1	0	0	0	0	0	11.9278
35924362	0	57.8666	80	92	47	91	21.3	6.6	252	4.1	12	20	53	7.1	106	2.3	102	140	3.8	1	10.7	30.8	1	7.3	47	26	1	1	0	0	1	0	1	0	0	1	0	1	0	0	0	0	0	11.9278
32555532	0	57.8175	70	113	48	97	26.3	8.6	234	8.3	12	11	46	7.4	107	2.9	75	136	3								0	1	1	0	0	0	1	0	0	1	0	1	0	0	0	0	0	5.68542
30725204	0	56.0319	70	87	54	95	23	7.9	92	6.5	12	23	6		98	0.5	138	132	3.6	1.3	13.9	24.4	1	7.36	129	30	0	0	0	0	0	0	0	0	0	1	0	0	0	0	0	0	0	7.27986
32702054	0	80.7093	43	87	41	96	37	11.5	185	11.8	16	24	16	8.5	96	1	226	135	4.4	1	11.1	24.1		7.27	46	52	0	1	0	1	0	1	0	0	0	1	0	0	0	0	0	0	1	14.766
33536886	1	72.6489	73	106	52	89	29.2	9.4	287	14.4	13	23	21	7.4	101	0.7	126	141	3.6	3.6	38.4	38					1	0	0	0	0	0	0	0	1	1	0	0	1	0	0	0	0	10.6146
36228864	1	72.6489	63	84	36	89	29.6	9.3	284	12.6	13	17	18	8.6	108	1.1	186	143	5.1	1.2	12.8	29.9	2.2	7.12	62	33	1	0	0	0	0	0	0	0	1	1	0	0	1	0	0	0	0	10.6146
33137313	0	73.6106	48	84	40	90	21.8	7.2	118	12.3	11	22	12		102	0.6	86	136	4	1.3	14.6	29.5	1.8	7.32	107	35	1	0	0	0	1	0	0	0	0	1	0	0	0	0	0	0	0	13.6681
36107367	0	69.0611	71	50	36	89	21.3	6.6	155	9.7	11	21	56	8.3	96	1.9	177	130	4	1.3	13.7	30.9	2.7	7.27	86	59	0	1	0	0	0	1	0	0	0	1	0	1	0	0	0	0	0	12.3562
35246697	0	79.4702	34	65	28	92	26.2	8.1	249	13.1	10	26	12	8.5	100	0.4	97	137	3.4	1.1	11.4	26.2					1	1	0	0	0	1	0	0	0	1	0	0	0	0	0	0	0	16.0111
36272003	0	79.4702	73	99	45	94	28.6	8.3	327	15.7	8	33	31	9.2	100	0.7	134	142	3.7	1.1	11.7	26.4	0.7	7.35	80	58	1	1	0	0	0	1	0	0	0	1	0	0	0	0	0	0	0	16.0111
32902460	1	66.317	64	98	50	94	32	10.9	122	7.2	15	20	25	7.8	96	1.9	214	132	3.6	1.3	14.6	28.6	1.2	7.46	85	35	0	1	0	0	0	0	0	0	0	1	0	1	0	0	0	0	0	17.8458
32199016	0	73.5859	68	88	40	95	23.5	7.7	71	10.7	7	23	10	8.3	104	0.9	117	134	3.9	1.4	14.8	28.5	1.7	7.35	84	27	0	0	0	0	0	0	0	0	0	1	0	0	0	0	0	0	0	7.84167
37538504	0	73.5859	63	93	45	95	25.3	8.1	82	13.4	8	22	32	8.4	100	1.6	131	133	4.7	1.3	14.4	30.1					0	0	0	0	0	0	0	0	0	1	0	0	0	0	0	0	0	7.84167
35736966	1	87.8319	73	77	23	99	24.9	7.2	276	7.6	15	17	23	8.1	102	1.4	137	137	3.9	1.2	13.3	25.3	5	7.13	66	30	1	1	0	0	0	0	0	0	0	1	0	1	0	0	0	0	1	1.89444
31163421	1	45.7967	71	98	57	80	44.5	13.9	168	5.2	13	28	17	9.3	94	0.9	288	135	4.5	0.9	10	25.9	1.2	7.26	48	59	0	1	0	0	0	0	0	0	0	1	0	0	0	0	0	0	0	9.50764
31287291	1	68.5946	63	101	46	92	34.4	11	102	8.4	12	22	13	8.1	105	0.8	116	137	4.2	1.2	12.7	28.6	1.5	7.34	117	40	0	1	0	0	0	0	0	0	0	1	0	0	0	0	0	0	0	5.53611
31061610	1	65.0382	59	67	52	93	31.9	10.3	240	9.7	14	17	62	8.3	97	3.9	146	130	4.3	1.1	11.8	44.1	1.4	7.2	79	41	0	0	0	0	0	0	0	0	0	1	0	1	0	0	0	0	1	5.04861
37271833	1	77.5797	70	73	43	93	30	9.9	121	8.5	6	23	11		109	0.8	131	139	4	1.3	13.8	27.3	1.3	7.32	125	30	0	0	0	0	0	0	0	0	0	1	0	0	0	0	0	0	0	4.92083
35157384	1	71.2542	102	96	56	95	28.4	9.3	160	6.9	8	22	14		106	0.8	109	137	4	1.1	12.1	32.9	1.2	7.35	101	36	1	0	1	0	0	1	0	0	0	1	0	0	0	0	0	0	0	6.87083
38800225	1	71.0817	72	66	52	84	39.2	10.5	275	16.3	35	5	29	13.3	85	1.9	18	126	5.6	2.4	26	36.6					1	1	0	0	0	0	0	0	1	1	0	0	0	0	0	0	1	0.236111
32940551	1	71.0314	74	85	48	94	36.1	10.1	246	19.9	15	5	28	8.4	95	1	110	128	3.8	2.5	27.2	36.7	2.4	7.09	69	31	1	1	0	0	0	0	0	0	1	1	0	0	0	1	0	0	0	8.80972
39423935	1	65.3702	73	102	54	91	23.4	7.7	100	9.2	8	20	23	8.6	106	1.2	119	134	4.9	1	11.3	23.8	1	7.26	76	33	1	1	0	0	0	0	0	0	0	1	0	0	0	0	0	0	0	15.5444
36576905	1	70.8974	47	62	29	92	27.6	8.2	210	8.1	14	20	28	9.1	95	5.1	82	131	4.3	1.4	14.8	27.5	1.9	7.36	98	24	1	1	0	0	1	0	0	0	0	1	0	1	0	0	0	0	0	30.9146
34098089	1	85.3608	67	96	39	79	20.5	6.9	141	13.8	8	22	17	8	111	0.9	119	142	4.3	1.3	14.3	24.9	1.6	7.33	105	37	0	0	0	0	0	0	0	0	0	1	0	0	0	0	0	0	0	5.91042
32961208	0	56.2299	73	102	44	88	43.8	13.2	245	8.2	9	24	38	9.4	93	1	197	133	5.3	1.2	12.6	28.5	1.2	7.29	41	55	0	1	0	0	0	0	0	0	0	1	0	1	0	0	0	0	0	5.88194
37885860	1	54.6713	72	58	33	90	21.9	7.3	121	16.8	17	12	92	8.9	86	4.4	95	124	5.3	2.3	25.3	72.5	2.9	7.24	104	36	0	0	0	0	0	0	0	0	1	1	0	0	0	1	0	0	1	12.4528
38142365	1	77.8573	54	109	44	85	21.9	7.1	178	5.4	8	27	14	8.8	102	1.2	125	137	3.9	1.4	15.4	32.9					0	0	0	0	0	0	0	0	0	1	0	0	0	0	0	0	0	6.62292
33258556	1	65.0985	60	89	45	98	19.9	6.6	90	10.3	7	20	15	8.1	105	1.3	106	135	5	1.4	15	25.4	1.4	7.31	172	40	1	1	1	0	0	0	0	0	0	1	0	1	0	0	0	0	0	14.6188
37134308	1	79.8945	52	92	41	96	39.6	12.1	203	12.5	13	21	20	9	108	1.1	122	142	3.9	1.3	14	21.8	2.3	7.3	87	46	0	0	0	0	1	0	0	0	0	1	1	0	0	0	0	0	0	10.9896
39566959	1	95.4701	80	85	59	88	36.2	11.9	99	4.7	17	16	25	8.4	97	1.5	165	136	3	2	21.7	30.2	2.4	7.22	77	33	1	1	0	0	0	0	0	0	0	1	0	0	0	0	0	0	0	7.03125
36445799	1	62.3002	75	82	53	90	41.5	12.8	265	11.4	12	24	20	9.5	107	1.1	150	143	3.6	1.2	12.6	56.2	1.6	7.38	88	45	1	1	0	0	0	0	0	0	0	1	0	0	0	0	0	0	0	4.37361
32089220	1	66.874	55	132	60	95																					0	0	0	0	0	0	0	0	0	1	0	0	0	0	0	0	0	0.431944
32877921	0	71.0739	55	62	35	93	20.4	6.9	153	6.8	6	23	11	8	108	0.5	131	137	4.2	1.2	12.7	23.9	1	7.27	88	34	0	0	0	0	0	0	0	0	0	1	0	0	0	0	0	0	0	5.71736
34344296	0	63.3524	70	111	49	91	35.7	11.8	237	19.9	17	22	21	8.6	101	0.8	283	137	4	0.9	10.2	31.3					0	1	0	0	0	1	0	0	0	1	0	0	0	0	0	0	0	3.13125
34331796	0	56.8535	53	103	59	89	35	11.3	29	4.3	4	33	28	7.4	105	0.5	114	143	4.2	2.2	24.2	28.5	1.9	7.41	41	50	0	0	0	0	0	1	0	0	1	1	0	0	0	1	0	0	0	13.0743
32314391	0	62.616	86	82	36	96	23.2	7	152	8	11	17	19	7.9	104	1	119	134	5.1	1.1	12.1	25.6	1	7.23	90	33	1	1	0	0	0	1	0	0	0	1	0	0	0	0	0	0	0	12.7979
37382727	0	62.616	78	74	46	95	23.6	7.1	280	7	14	19	19		98	1.2	158	133	4.9				1.3	7.37	109	37	1	1	0	0	0	1	0	0	0	1	0	0	0	0	0	0	0	12.7979
37631738	0	62.3422	67	63	39	83	24.7	7.7	180	5.2	13	22	23	7.5	97	1.5	194	135	3.9	1.1	11.5	28.9	0.8	7.38	91	35	1	1	0	0	0	1	0	0	0	1	0	1	0	0	0	0	0	30.5917
33542271	1	52.5582	87	96	51	94	32.5	10.8	104	10.7	12	24	14	8.7	102	0.6	193	134	4.6	1.2	13.1	28.2	1.5	7.35	148	38	0	0	0	0	0	0	0	0	0	1	0	0	0	0	0	0	0	11.0611
31009936	1	86.6078	55	131	43	91	38.7	12.6	112	8.2	13	11	27	6.4	107	1.7	161	135	3.7	1.4	14.8	30.5	2.2	7.28	71	26	1	1	1	0	1	0	0	0	0	1	0	1	0	0	0	0	1	9.90625
39914934	1	54.2363	71	86	48	96	29.5	8.9	164	12.8	24	11	53	7.8	89	7.3	220	132	4.4	1.3	14.7	43.6					0	0	0	0	1	0	0	0	0	1	0	1	0	0	0	0	0	10.9812
30752201	1	54.1239	73	96	50	93	26.9	8.3	357	7	18	18	33	7.8	91	5.8	100	136	4.3	2.9	32	44.7					0	0	0	0	1	0	0	0	0	1	0	1	0	0	0	0	0	23.0542
38401192	1	54.5594	65	95	56	93	31.2	9.4	229	5.2	14	26	17	8.2	100	5	122	141	4.3	1.4	15.5	37.8	1	7.31	78	56	0	0	0	0	1	0	0	0	0	1	0	1	0	0	0	0	0	18.8729
33209076	0	76.9303	50	123	33	97	31.6	9.2	281	6.5	16	16	87	7.9	107	2.4	83	140	4.8	2.1	22.7	62.3					0	1	0	0	0	0	0	0	0	1	0	1	0	0	0	0	0	14
33290343	0	76.9786	44	95	30	91	22.7	7.1	274	8.1	16	20	78	8.4	99	2.7	102	137	4	1.3	14.4	30.5	1	7.34	141	34	0	1	0	0	0	0	0	0	0	1	0	1	0	0	0	0	0	6.20833
39312258	0	77.0182	49	104	37	96	18.8	6.2	311	8.3	18	17	104	7.8	105	2.5	133	140	5.1	1.9	20.8	34	1	7.43	209	28	0	1	0	0	0	0	0	1	0	1	0	1	0	0	0	0	0	16.8181
39986058	1	75.2624	62	92	43	91	31.7	9.9	141	9.7	8	21	16		104	1.1	122	137	4.6	1.2	13.2	25.1	1.3	7.26	114	37	0	0	0	0	0	0	0	0	0	1	0	0	1	0	0	0	0	6.66181
32726628	1	57.2301	66	106	57	86	41.1	13.4	148	7.9	13	33	11	7.6	82	0.5	151	128	2.7	1.2	12.7	29.6	1.1	7.33	63	56	0	1	0	0	0	1	0	1	0	1	0	0	0	0	0	0	0	5.63958
35059557	0	74.8299	71	81	44	98	24.2	7.7	145	9.9	10	22	13	9	93	0.8	95	138	3.9	1.2	12.6	27	1.3	7.28	124	34	1	1	0	0	1	0	0	0	0	1	0	1	0	0	0	0	0	67.4382
39024448	0	74.8299	76	113	43	96	29.3	9	197	8.9	12	23	9	7.8	106	0.9	82	141	3.6	1.2	12.8	42.4	0.9	7.39	94	42	1	1	0	0	1	0	0	0	0	1	0	1	0	0	0	0	0	67.4382
31425555	0	75.0149	60	63	30	94	25	7.6	215	12.3	15	20	116	8.3	92	2	81	131	4.7	1.2	13.2	32.6	1.1	7.22	64	36	0	1	0	0	0	0	0	0	0	1	0	1	0	0	0	0	1	16.6951
30271421	1	56.7116	67	85	55	89	30	10.7	143	12.9	10	21	9		102	0.7	134	137	3.4	1.4	15.2	23.2	1.4	7.29	72	30	1	1	0	0	0	0	0	0	0	1	0	0	0	0	0	0	0	10.6903
36037334	1	68.0433	60	80	41	93	25.8	8.6	155	8.1	9	19	12	8.9	101	0.8	117	134	3.4	1.4	14.9	24	1.5	7.38	96	33	0	0	0	0	0	0	0	0	1	1	0	0	0	0	0	0	0	11.8431
36238581	1	68.0433	69	95	63	92	27	9	148	13.4	13	23	21		93	0.9	175	135	3.9	1.4	14.8						0	0	0	0	0	0	0	0	1	1	0	0	0	0	0	0	0	11.8431
39801642	1	76.0281	81	99	52	94	35.7	11.8	207	8.3	9	21	31	8.5	101	1.2	211	135	4.4	1.3	13.9	27.2		7.32	42	48	0	1	0	0	1	1	0	0	0	1	0	1	0	0	0	0	0	3.48889
32899729	1	70.7627	80	85	44	94	20.2	6.7	222	7	10	27	21		105	1.1	120	137	4.1	1.2	13.2	27.8	1.1	7.4	174	36	1	0	0	0	0	0	0	0	0	1	0	0	0	0	0	0	0	6.17431
32383250	0	73.6726	75	69	44	94	25.7	7.6	192	10.8	7	20	10	8.1	109	0.7	220	140	3.6	1.2	13.1	21.3	2.1	7.37	167	40	1	1	0	0	1	0	0	0	0	1	0	0	0	0	0	0	0	27.8854
30610035	1	74.4134	44	71	42	92	27	8.8	103	8.9	3	23	15		109	0.9	110	141	3.8	1.1	11.4	25.6	1.3	7.33	91	35	1	0	0	0	0	0	1	0	0	1	0	0	0	0	0	0	0	5.66667
34569907	1	78.1098	65			94	41.2	14	181	10.6	14	22	21	8.4	99	0.9	202	137	3.8	1.2	12.9	146	1.1	7.32	149	38	1	1	0	0	0	0	0	0	0	1	0	0	0	0	0	0	0	5.50694
34227543	1	73.4212	65	89	39	93	26.7	8.7	62	4.7	7	22	20	7.9	109	0.9	95	139	4.8	1.3	13.9	33.2	0.7	7.33	67	35	0	0	0	0	0	0	0	0	0	1	0	0	0	0	0	0	0	10.6632
35323207	1	73.1217	75	112	68	94	26.4	8.7	161	8.6	13	19	26	8.6	98	2.4	183	137	3.8	2.5	27.2	29.3	2	7.33	101	34	0	1	0	1	0	1	0	0	0	1	0	1	0	0	0	0	0	12.9069
35597440	1	72.0311	44	82	38	95	24.6	7.9	319	14.6	13	19	48	8	99	2.1	103	135	4.2	1.3	13.7	26.1	0.5	7.35	116	35	0	1	0	0	1	1	0	0	0	1	0	1	0	0	0	0	0	14.9187
32691391	1	82.3413	83	84	29	87	32.6	10.4	213	22.3	16	18	28	8	95	1.5	220	131	4.4	2	21.4	65.2		7.34	141	35	1	1	0	0	0	1	0	0	0	1	0	0	0	0	0	0	0	19.4722
32434125	0	71.3031	75	89	35	89	36.2	10.7	216	13.8	10	24	56	7.5	96	2.3	148	137	5.5	1.6	17.4	49.7	1.6	7.27	57	37	0	1	1	0	0	1	0	0	0	1	0	1	0	0	0	0	0	22.3465
30997525	0	71.4967	68	95	40	78	26.7	8.2	206	13.9	10	32	18	8.6	91	0.8	233	136	4.5	1.3	13.6	40.7	0.9	7.37	49	54	1	1	0	0	0	1	0	0	0	1	0	0	0	0	0	0	0	12.4576
31219818	1	68.8938	71	103	43	96	20.5	6.1	108	7.2	15	6	83	7.4	101	4.6	65	128	5.4	1	11.2	28	5.6	7.07	129	27	1	0	0	0	0	0	0	0	1	1	0	1	0	0	0	0	0	19.1132
37337185	1	68.8938	59	90	54	95	22.8	7.2	76	7.6	14	18	58	8.4	100	5.4	97	138	4.4	1	10.9	31.4					1	0	0	0	0	0	0	0	1	1	0	1	0	0	0	0	0	19.1132
30245506	1	70.2045	49	83	50	90	30.7	10.7	105	5.9	9	17	25	7.7	74	1.5	75	110	4	1.1	12.1		1.9	7.3	55	26	1	0	0	0	0	0	0	0	0	1	0	1	0	0	0	0	0	5.94306
34021485	0	74.0479	80	85	33	95	20.8	6.5	153	10.9	8	21	10	7.8	103	0.7	103	136	4.5	1.3	14	23.7	1.5	7.26	111	37	0	0	0	0	0	1	0	0	0	1	0	0	0	0	0	0	0	6.14583
39368719	1	58.1287	65	73	44	91	40.4	13.8	231	15.3	12	17	22	7.7	98	1.1	125	134	4.6	1	11	24.4	0.9	7.23	79	42	0	0	0	0	0	1	0	0	0	1	0	0	0	0	0	0	0	7.58611
35553781	0	71.2956	61	90	42	95	35.9	11.1	252	11.1	23	18	17	9.1	101	1.2	140	137	4.5	1.1	11.8	27.7					1	0	0	0	0	0	0	0	0	1	0	0	0	0	0	0	0	3.76319
30435030	0	87.3457	41	82	35	71	26.3	8.5	165	16.7	15	13	33	7.4	87	3.1	57	125	3.7	1.2	13.6	27.2	3	7.22	45	26	1	0	0	1	0	0	0	0	0	1	0	0	0	0	0	0	1	1.31528
31872754	1	69.104	60	71	41	95	27.7	9.3	125	8.3	9	21	11		110	0.6	104	137	4.2	1.2	13.4	30.1	1.2	7.3	73	29	0	0	0	0	0	0	0	0	0	1	0	0	0	0	0	0	0	9.64653
36408512	1	73.6955	51	94	47	98	16.9	4.9	148	5	12	29	103	7.9	98	3.1	59	142	3.6	1.1	12.2	24.5	1	7.48	46	39	0	1	0	0	0	0	0	0	0	1	0	1	0	0	0	0	0	23.3896
35630704	1	65.4928	93	136	68	93	40.3	12.8	195	15.4	9	22	24	8.1	109	1.8	151	140	4.7	1.1	12.1	33.4	0.7	7.24	77	41	0	0	0	0	0	0	0	0	0	1	0	1	0	0	0	0	0	34.516
31209747	0	64.8043	61	94	56	96	20.3	6.8	143	9.9	8	23	11	8.1	105	0.7	130	137	3.8	1.3	13.8	28.5	0.9	7.34	160	34	0	0	0	0	0	0	0	0	0	1	0	0	0	0	0	0	0	10.9472
33390729	1	68.4956	70	103	50	94	30.4	10.5	105	11.3	13	24	13		103	0.8	92	138	3.9	1.3	13.7	24.4	1.9	7.31	90	38	0	0	0	0	0	0	0	0	0	1	0	0	0	0	0	0	0	5.55556
30015770	1	58.5779	82	82	49	94	34.8	12	31	5.3	8	18	21	8.3	100	1.5	46	134	3.7				2.3	7.4	96	29	0	1	0	0	1	1	0	0	1	1	0	1	1	1	0	0	0	22.15
30371278	0	76.5575	64	102	39	92	30.2	8.7	289	8.3	10	21	11	8.6	101	1	165	132	3.9	1.3	14.1	24.3	1.5	7.41	63	29	0	1	0	0	0	0	0	0	0	1	0	0	1	0	0	0	0	7.96319
36968715	0	75.3749	69	82	34	93	33.3	10.9	174	8.4	14	22	19	9.3	103	1.3	165	139	4.8				1.6	7.43	49	39	1	1	0	0	0	0	0	0	0	1	0	0	0	0	0	0	0	4.91111
30337986	1	61.167	84	91	47	91	30.6	9.8	186	7	15	20	19	9	101	1.2	110	138	3.9	1.1	12.4	23.3	0.9	7.21	70	34	1	1	0	0	0	0	0	0	0	1	0	0	0	0	0	0	0	11.7667
39390511	1	61.167	94	90	34	92	29.6	9.6	170	11.4	14	20	17	8.7	104	1.4	128	137	4.2	1.2	13.4	23.3	0.9	7.21	70	33	1	1	0	0	0	0	0	0	0	1	0	0	0	0	0	0	0	11.7667
39525739	1	77.4834	72	90	38	91	36.7	12.1	143	7.7	15	20	32	9.3	98	1.4	178	135	4.8	2.6	28.6	32.1					0	0	1	0	0	0	0	0	0	1	0	1	0	0	0	0	0	5.50208
35669234	1	62.1068	73	72	36	93	19.8	8.1	80	9.5	13	21	12	7.5	102	0.7	147	133	4.3	1.3	13.8	31.2	1.9	7.33	101	31	0	0	0	0	0	0	0	0	0	1	0	0	0	0	0	0	0	5.71875
34066794	1	72.8296	75	81	39	94	29.1	9.8	160	14.4	10	22	26		106	1.2	130	138	4.9	1.4	15.3	24.9	1	7.3	105	34	0	1	0	0	0	0	0	0	0	1	0	0	0	0	0	0	0	6.65139
36701039	1	72.8296	82	125	72	97	29.3	9.8	190	12	11	26	35		94	1.4	156	131	4.7								0	1	0	0	0	0	0	0	0	1	0	0	0	0	0	0	0	6.65139
34755606	0	70.953	73	102	48	92	30.7	9.9	286	13.9	19	22	18	8.5	102	0.7	175	139	4.1	1	10.7	25.5		7.34	58	39	0	0	0	0	1	1	0	0	0	1	0	0	0	0	0	0	0	31.9285
38137388	0	70.953	81	96	41	92	30.3	9.1	369	15.6	15	29	48	9	99	1	171	143	4.2	1.1	11.6	26.2	1.2	7.43	74	42	0	0	0	0	1	1	0	0	0	1	0	0	0	0	0	0	0	31.9285
39258543	0	91.2145	61	89	43	92	32	10.5	287	9.9	15	21	21	8.2	94	0.9	131	133	4.3	1.1	11.5	28.5					0	0	1	0	0	0	0	0	0	1	0	0	0	0	0	0	0	3.1875
33976285	1	89.4943	67	59	21	93	29.4	8.6	325	7.3	3	38	27	8.3	101	0.7	206	148	4.6			25.6	1	7.17	38	83	1	1	0	0	0	1	0	0	0	1	0	0	0	0	0	0	0	42.6542
36275744	1	89.4943	46	64	37	92	33.3	10.2	333	8	7	39	20	8.3	97	0.7	13	143	3.9	1	10.9	30.9	1.4	7.28	41	73	1	1	0	0	0	1	0	0	0	1	0	0	0	0	0	0	0	42.6542
37484032	1	89.3162	62	113	54	95	37.4	10.9	230	6.4	6	30	22	7.9	101	0.8	146	141	3.8	1	10.9	23.8					0	1	0	0	0	1	0	0	0	1	0	0	1	0	0	0	0	3.98889
39966068	1	89.3764	59	116	49	91	34	10.8	280	15.2	12	28	28	8.4	90	0.9	74	131	4.1	1.1	11.8	24.6	1.3	7.48	67	46	0	1	0	0	0	1	0	0	0	1	0	0	1	0	0	0	0	9.79653
38461758	1	50.4765	100	12	4	94	38.5	12.3	221	10.5	19	23	30	8.3	86	7.7	172	133	4.5	1.1	12.2	28.1	1.9	7.39	58	38	0	0	0	0	0	0	0	0	0	1	0	1	0	0	0	0	0	6.53889
32209197	1	49.7564	104	84	54	95	24.5	7.7	126	11.4	17	26	80	8.8	95	8.3	258	138	5.3	1.2	13.2	26.5					1	1	0	0	0	0	0	0	0	1	0	1	0	0	0	0	0	7.48472
38971280	1	49.7564	102	118	72	92	31.8	9.9	161	7.2	24	21	33	8.7	89	7.5	284	137	5.1	1.2	12.6	28.9		7.36	109	48	1	1	0	0	0	0	0	0	0	1	0	1	0	0	0	0	0	7.48472
31968961	1	48.674	83	104	55	92	30.7	10.2	162	11.5	13	27	52	8.1	72	8	101	124	3.8	1.3	13.7	26.9	2.2	7.39	36	57	1	1	0	0	0	0	0	0	0	1	0	1	0	0	0	0	0	11.8458
34728328	1	48.674	63	85	49	95	23	7.6	113	7.5	9	25	24	8.1	90	5.6	98	131	4.5	1.2	13.1	21.2	1	7.45	109	37	1	1	0	0	0	0	0	0	0	1	0	1	0	0	0	0	0	11.8458
34929092	0	55.7085	73	116	45	71	28.2	8.5	352	11.3	8	26	14	8	94	0.9	108	133	4.4	1.2	12.5	28.8	1.8	7.19	42	56	0	1	0	0	0	1	0	0	0	1	0	1	1	0	0	0	0	30.8618
37053076	0	55.7085	80	78	29	98	25.7	7.4	537	14.4	6	29	34	9.4	100	0.9	176	136	5.5	1.8	19.8	38.8					0	1	0	0	0	1	0	0	0	1	0	1	1	0	0	0	0	30.8618
30295608	1	65.8714	61	83	47	95	28.7	9.6	124	6.4	9	23	17	7.9	105	0.6	128	140	4.2	1.1	12.1	27.8	1.5	7.33	83	32	1	0	0	0	0	1	0	0	0	1	0	0	0	0	0	0	0	5.67708
34786131	1	56.8051	79	114	51	95	24.1	7.7	146	6.8	8	26	27	8.1	102	1.3	147	136	4.2	1.3	14.4	27.6					1	0	0	0	0	0	0	0	0	1	0	0	0	0	0	0	0	6.80625
38279645	1	56.8051	60	83	42	92	25.6	8	160	8.3	9	24	24	8.3	104	1.1	99	141	4.4	1.3	14	25.9	0.9	7.34	90	39	1	0	0	0	0	0	0	0	0	1	0	0	0	0	0	0	0	6.80625
36173598	1	74.7005	85	107	60	98	34	11	152	5.5	11	23	15	8	102	0.9	113	136	4.3	1.2	12.5	22.7					0	0	0	0	0	0	0	0	0	1	0	0	0	0	0	0	0	5.44236
36436111	0	58.5527	77	96	53	94	22.7	7.2	54	9.1	26	20	97	7.3	92	6.1	84	140	4.5	2.8	30.2	32.3					0	1	1	0	0	0	0	0	0	1	0	1	0	1	0	0	0	22.8646
34674809	1	88.8613	60	87	39	94	28.2	9.7	108	6	12	17	15	7.9	104	0.7	203	137	4.2	1.2	12.8	24.8	1.6	7.41	86	42	0	1	0	0	0	0	0	0	0	1	0	0	0	0	0	0	0	9.24514
32020378	1	73.6646	90	84	54	93	22.6	7.1	88	3.8	12	19	17	8.3	103	1.2	107	138	4.5	1.4	15.5	26.1					1	1	0	0	0	0	0	1	0	1	0	0	0	0	0	0	0	5.87708
30704180	0	70.8626	62	75	42	91	22.1	7	92	9.7	12	26	22	8.9	96	0.7	99	136	4.7	1.3	14.2	24.9	1.4	7.34	58	39	0	1	0	0	0	0	0	0	0	1	0	0	0	0	0	0	0	13.7792
32362768	1	69.9181	70	77	48	88	23.8	7.8	106	7.8	21	17	51	8.3	89	5.3	85	128	4.4	1.4	15.6	33.5					0	0	0	0	0	0	0	0	0	1	0	1	0	0	0	0	0	22.6604
38016130	1	71.2922	66	102	50	92	26	8.7	183	12.1	13	20	17		108	0.9	155	141	4.1	1.2	13.1	24.4	2.5	7.31	179	35	0	0	0	0	0	0	0	0	0	1	0	0	0	0	0	0	0	8.00625
31807172	0	88.0173	64	88	23	94	27.1	8.8	103	10	11	21	12	8.5	104	0.8	97	138	4.3	1.2	13.3	27.2	1	7.34	86	33	1	0	1	0	1	0	0	0	0	1	0	0	0	0	0	0	0	6.13472
37277287	1	91.249	103	80	36	92	22.6	7.5	22	2.1	17	26	42	8.2	88	1.1	121	128	4.4	1.4	15.3	31.1		7.49	56	36	0	1	0	0	0	0	0	0	0	1	1	0	1	0	0	0	0	10.0521
37420619	1	68.5587	73	75	42	89	30.6	10.8	234	9.8	12	23	20	8	100	0.9	142	137	4.3	1	10.9	26.9	1.2	7.3	93	37	1	0	0	0	0	0	0	0	0	1	0	0	0	0	0	0	0	10.5479
39064261	0	62.4817	70	85	44.5	94	36.4	11.1	190	19.2	16	19	45	8.2	102	2	155	135	4.9	2.9	32.5	49.1	1.4	7.27	71	38	1	1	1	0	0	1	0	0	0	1	0	0	0	0	0	0	0	11.8389
34702715	0	62.727	84	71	26	93	26	7.8	167	9.2	21	22	107	9	91	2.9	151	133	3.8	1.5	16.3	34.2	1.8	7.4	46	34	1	1	1	0	0	1	0	0	0	1	0	1	1	0	0	0	1	37.8743
35474807	0	62.727	61	95	48	93	24.9	7.2	167	7	14	19	68	8.4	94	2.1	179	134	3.7	1.6	18	57.6	10.5	7.36	148	24	1	1	1	0	0	1	0	0	0	1	0	1	1	0	0	0	1	37.8743
36859311	0	62.727	72	79	41	92	23.5	7.1	223	5.9	19	25	137	8.3	89	2.4	117	128	3.4	3.6	40.3	44.5	1.6	7.38	149	34	1	1	1	0	0	1	0	0	0	1	0	1	1	0	0	0	1	37.8743
31598080	1	62.9665	58	75	47	92	28.1	9.6	154	10.9	11	19	18	8.1	104	0.9	127	136	4.3	1.2	12.8	25.1	0.7	7.27	72	34	1	1	0	0	0	0	0	0	0	1	0	0	0	0	0	0	0	7.70347
31807098	0	82.6592	45	86	49	94	34.8	12.3	216	12	18	19	10	8.3	93	0.6	143	131	3.5	0.9	10	22.7					1	0	0	0	1	0	0	0	0	1	1	0	0	0	0	0	0	8.93125
37654896	1	58.879	82	128	67	93	29.2	9.7	201	10.9	13	20	36	8.5	101	1.1	249	135	4.3	1.2	12.6	28.9	2.5	7.38	49	35	1	1	0	0	0	0	0	0	0	1	0	0	0	0	0	0	0	5.58542
30927547	1	46.8843	69	94	47	97	25.9	9.6	213	14.6	11	23	15	8.5	103	0.6	116	137	3.7	1.1	11.8	25.6	1.5	7.28	60	37	0	0	0	0	0	0	0	0	0	1	0	0	0	0	0	0	0	4.50694
34167777	1	72.7488	89	100	43	94	32.2	10.8	170	17.7	12	20	18	8.9	104	1	164	142	3.6	1.1	12.3	27.7					0	1	0	1	0	0	0	0	0	1	0	0	1	0	0	0	0	7.51111
32323717	0	72.4204	58	84	46	95	29.2	9	252	14.9	16	20	13	10.2	109	0.9	159	143	4	1.1	11.8	24.6		7.38	123	29	0	1	0	1	1	0	0	0	0	1	0	0	0	0	0	0	1	4.42917
30917118	1	73.0839	79	75	50	86	20.7	6.4	79	5.2	12	21	42	6.9	99	1.4	168	134	4.8	1.9	21.2	33.5	1.2	7.37	81	27	0	1	0	0	0	1	0	0	0	1	0	0	1	0	1	0	0	3.89792
34473424	1	67.7489	68	85	50	92	41.3	12.9	217	10.5	12	23	13	8.6	95	1	120	134	3.9	1.1	11.4	26.4	2.1	7.08	62	46	0	1	0	0	0	1	0	0	0	1	0	0	1	0	0	0	0	7.01667
39401345	0	72.6845	74	100	49	94	25.2	8.4	161	12.1	7	20	8		106	0.6	98	135	4.4	1.2	13.2	27.5	1.3	7.25	101	36	0	0	0	0	0	0	0	0	0	1	0	0	0	0	0	0	0	5.73542
36064661	1	43.2128	64	104	50	96	40.1	13.1	296	8.8	12	19	11	8.6	99	0.6	149	137	4.1	1.1	12	26.8					0	0	0	0	0	0	0	0	0	1	0	0	0	0	0	0	0	2.65833
33099691	1	78.9836	78	90	31	93	20.8	7	65	8.1	12	20	33	8.4	102	0.9	103	137	3.5	1.2	13.1	30.8					1	1	0	0	0	0	0	0	0	1	0	1	0	0	0	0	0	13.6167
36455745	1	80.7661	62	97	43	95	20.6	6.4	341	13.5	9	17	40	7.1	104	2.3	135	133	3.1	4.2	46.9	43.4					1	1	0	0	0	0	0	0	0	1	0	1	0	0	0	0	0	22.4153
39369790	0	64.7497	75	71	32	93	24.4	8.1	156	13.5	11	21	30	8.5	102	2.3	99	137	5.4	1	10.3	22.9	1	7.3	95	32	0	1	0	0	0	0	0	0	0	1	0	1	0	0	0	0	0	11.5729
33371539	1	72.8095	83	100	54	92	36.2	12.4	198	17.2	13	23	9	8.7	100	1	120	137	3.7	1.2	12.6	31.5	1.7	7.32	88	40	0	0	0	0	0	0	0	0	0	1	0	0	0	0	0	0	0	8.06875
31092903	1	57.6601	69	86	49	98	28.5	9.4	275	13.3	7	19	7	8.5	110	0.9	121	138	3.9	1.3	13.8	28.9	0.8	7.31	80	17	1	0	0	0	0	0	0	0	0	1	0	0	0	0	0	0	0	15.7333
38755611	1	71.7859	75	88	59	95	31.5	9.9	320	11.7	16	19	13	7.9	104	0.9	125	137	4.6	1.1	12.1	25.4	0.9	7.29	258	46	1	0	0	0	0	0	0	0	0	1	0	0	0	0	0	0	0	6.48611
31034529	1	90.4539	73	94	52	92	39.1	12.5	215	8.5	17	28	17		95	0.9	123	134	5.9								0	1	1	0	0	0	0	0	0	1	0	0	1	0	1	0	0	1.72153
36848185	1	90.4092	80	82	45	92	39.6	12.2	160	6.1	13	31	15	9.6	95	0.7	101	139	3.7	1.2	13.4	27		7.38	26	66	0	1	0	0	0	0	0	0	0	1	0	0	1	0	1	0	0	3.00347
38676134	1	58.6098	64	103	54	90	34.6	11	249	11.6	13	23	14		102	0.9	127	136	4.4	1.2	13.1	30.9	1.6	7.37	104	33	1	1	0	0	0	0	0	0	0	1	0	0	0	0	0	0	0	7.99514
37682029	0	94.166	101	97	62	89	23.5	7.5	355	11.9	16	15	46	8.8	93	2.4	241	132	5	2.8	31	33.4	2.8	7.2	58	29	1	1	0	0	0	1	0	0	0	1	0	1	0	0	0	0	1	5.34444
37497519	1	70.3551	55	112	53	92	34.4	11.3	176	23	15	19	39	8.6	94	1.5	134	128	4	1.1	12.1		1.1	7.29	70	35	0	1	0	0	0	0	0	0	0	1	0	0	0	0	0	0	0	6.04583
32866638	1	71.0454	70	82	38	95	19.2	6.1	108	16.3	12	16	46	6.8	104	1.7	164	131	4.4	1.1	12.3	26.2	1.1	7.3	93	33	1	1	0	0	0	0	0	0	0	1	0	1	0	0	0	0	0	4.76667
37114467	1	72.6847	76	67	44	96	21.7	6.7	169	22.8	24	7	57	9.3	82	2.2	21	130	4.8	1.9	20.8	28.5	12.4	7.22	162	28	1	1	0	0	0	0	0	0	0	1	0	1	0	0	0	0	0	11.2028
30977076	1	54.6285	67	91	53	94	37	12.6	157	11.7	6	20	34		106	1.3	121	137	4.8	1.2	12.7	26.7	1	7.18	79	38	0	1	0	0	0	0	0	0	0	1	0	0	0	0	0	0	0	6.23403
39259604	1	55.02	79	97	49	94	36.5	12.1	156	14.7	8	24	14	7.5	110	0.9	141	143	4.2	1.1	12.2	24.5	1.7	7.29	69	44	0	1	0	0	0	0	0	0	0	1	0	0	0	0	0	0	0	6.35
34523719	1	77.0681	68	95	42	92	20.9	6.6	211	20	15	17	109	8.4	86	3.2	271	125	4.4	1.3	14.5	24.9	3	7.4	62	31	1	1	0	0	0	0	0	0	0	1	0	1	0	0	0	0	0	24.3556
39431483	1	76.8924	83	94	42	94	17.9	5.6	266	10.6	8	22	37	7.6	100	1.3	158	136	5.3	1.2	13.5	23.8					0	1	1	0	0	0	0	0	0	1	0	1	0	0	0	0	0	4.50069
32115746	1	76.1113	73	121	44	96	22	7.2	186	11.9	16	20	45	8	91	3.9	177	130	5	1.4	14.7	26.6					0	1	0	0	0	0	0	0	0	1	0	1	0	0	0	0	0	18.8903
34775641	1	76.8203	53	96	38	92	22.1	6.7	162	10.9	13	26	109	8.8	93	3.8	140	134	3.8	1.3	14.2	67.8	0.6	7.28	45	59	0	1	0	0	0	0	0	0	0	1	0	1	0	0	0	0	0	20.9535
38159761	0	84.4418	65	118	50	94	30.1	8.6	185	5.5	16	22	27	8.6	106	1.1	96	141	3.3	1.5	16.2	28.7					1	1	0	0	1	1	0	0	0	1	1	0	0	0	0	0	0	11.9493
35042815	1	53.8248	63	100	53	93	38.8	13.7	147	5	11	27	10	9.3	104	0.8	133	142	3.9	1	11.3	28.9					1	0	0	0	0	0	0	0	0	1	0	0	0	0	0	0	0	3.35417
35502304	0	72.0801	71	102	54	91	37	11.7	207	10.1	15	25	22	8.2	105	0.7	152	141	4.2	3	33.7	32.5					0	1	0	0	0	0	0	0	0	1	0	0	0	0	0	0	0	4.5375
35733722	1	56.0837	76	93	50	93	31.7	10.9	106	10.1	9	22	10	8.6	103	0.7	124	139	4.2	1.1	12.3	26	0.9	7.26	65	31	1	0	0	0	0	0	0	0	0	1	0	0	0	0	0	0	0	11.0924
30205300	1	75.3906	72	70	46	92	24.6	8.6	151	13.2	10	22	13		100	1	140	137	4.5	1.2	12.8	26	1.9	7.33	65	31	0	1	0	0	0	0	0	0	0	1	0	1	0	0	0	0	0	14.8708
30163423	1	67.9008	52	82	42	92	33.4	11.3	174	12.1	10	24	17	7.9	106	0.8	127	137	3.3	1	11.4	27.5	1	7.32	77	37	1	0	0	0	0	0	0	0	0	1	0	0	0	0	0	0	0	5.6875
31041869	1	84.5629	54	84	38	95	23.4	7.3	85	9.1	8	16	80	7.9	113	3.5	135	139	4.4	1.2	12.7	32.1	0.7	7.19	78	29	1	1	0	0	0	1	0	0	0	1	0	1	0	0	0	0	0	28.1431
37705768	1	84.5629	63	84	37	93	28.1	9.1	93	14	13	24	41		94	3.2	48	131	3.8								1	1	0	0	0	1	0	0	0	1	0	1	0	0	0	0	0	28.1431
39102979	1	77.6262	57	82	46	91	31.7	10.9	124	9	13	22	25	8.6	98	1.3	141	135	3.6	1.2	13.5	51.9	1.5	7.49	90	31	1	1	0	0	0	0	0	0	0	1	0	0	0	0	0	0	1	5.45833
34162388	1	46.2491	85	85	46	95	33.7	10.7	119	10.8	8	20	10	8.3	107	0.8	61	139	4.2	1.2	13.5	27	1.1	7.34	141	32	0	0	0	0	0	0	0	0	0	1	0	0	0	0	0	0	0	5.95972
37921010	1	46.2491	98	106	62	97	31.9	10.2	100	7.4	7	25	9	8.1	103	0.8	198	136	4	1.4	15	29					0	0	0	0	0	0	0	0	0	1	0	0	0	0	0	0	0	5.95972
37153884	0	70.487	59	111	62	91	39.2	13.1	104	7.4	10	20	13	8.5	110	0.6	111	138	3.8								0	0	0	0	1	0	0	0	1	1	0	0	0	0	0	0	0	11.7799
37699009	0	70.487	64	96	55	93	43.1	14.3	105	9.2	18	21	13	9.5	103	0.7	96	142	3.9	1.2	12.8	25.1					0	0	0	0	1	0	0	0	1	1	0	0	0	0	0	0	0	11.7799
36438827	1	55.7946	88	67	41	83	44.2	13.1	121	12.4	17	19	19	7.7	89	4.6	84	136	4.7	1.7	18.5	27	2.5	7.25	81	49	0	1	1	0	0	0	1	0	0	1	0	1	0	0	0	0	0	27.9722
31600993	1	66.9569	71	77	45	93	29	9.9	124	10.7	11	23	18	8.5	107	0.9	105	137	3.7	1	11.1	26.5	2.2	7.32	81	39	0	0	0	0	0	0	0	0	0	1	0	0	0	0	0	0	0	5.19097
38527929	0	66.9452	68	104	60	98	29.6	9.3	153	5.4	14	24	82		101	3.1	312	139	5	1	11.2	25.6					0	0	0	0	1	0	0	0	0	1	0	1	0	0	0	0	0	1.45139
37446305	1	61.2732	74	66	31	73	30.8	9.4	204	14.9	22	18	46	7.5	88	10.7	131	128	3.4	1.4	14.8	29.4					1	1	0	0	0	0	0	0	0	1	0	1	0	0	0	0	0	26.1118
31460682	0	76.3421	75	90	43	90	29.3	9.5	187	21.6	13	23	28		98	1.5	143	134	4.5	1.1	11.9						0	0	0	0	0	0	0	0	0	1	0	1	0	0	0	0	0	6.81111
32259651	0	76.3421	66	90	47	94	21.8	7.1	145	12.5	11	18	22	8.3	102	1.5	127	133	3.7	1.1	12	25.7	0.9	7.3	105	36	0	0	0	0	0	0	0	0	0	1	0	1	0	0	0	0	0	6.81111
32886936	0	75.2224	98	78	37	60	35.5	11.5	109	7.5	16	27	13	8.7	92	0.8	177	135	3.2	1.3	14.5	25.3		7.44	46	41	0	1	0	0	0	0	0	0	1	1	0	0	0	0	0	0	0	9.78819
39947790	0	72.534	60	85	36	98	39.9	12.7	219	21.7			17			0.9				1	10.3	30.1	4.1	7.34	184	41	0	1	0	0	1	0	0	0	0	1	0	0	0	0	0	0	1	1.42708
33468640	0	91.164	81	91	40	80	18.7	5.9	59	4.5	10	21	42	8.7	102	1.3	128	136	4.2	1.8	19.6	33.4					1	1	0	0	0	1	0	0	0	1	0	0	0	0	0	0	0	3.85347
39248421	1	62.2026	60	80	44	94	29.3	10	128	9.1	7	22	10	7.3	108	0.5	140	139	3.9	1.2	13.1	34.8	0.7	7.25	97	38	0	0	0	0	0	0	0	0	1	1	0	0	0	0	0	0	0	7.63542
34866982	0	90.2754	84	103	50	97	29.5	9.6	229	13.2	16	19	33	8.4	95	1.2	128	130	4.2	1	10.6	21.8					1	1	0	0	0	1	1	0	0	1	0	0	0	0	0	0	0	4.38681
31381232	1	74.5529	82	81	46	99	38.2	12.5	165	5.7	12	18	17	7	101	0.7	96	144	3.2	1.3	13.6	65.1	1.9	7.33	147	33	0	0	0	1	0	0	0	0	0	1	0	0	0	0	0	0	0	17.8076
39910129	1	62.8744	59	83	44	95	34.7	11.6	145	9.5	13	23	16	8.7	102	0.8	123	136	3.8	1.2	12.6	22.5	0.9	7.31	109	41	0	0	1	0	0	0	0	0	0	1	0	0	0	0	0	0	0	4.91667
32713030	1	58.898	73	74	41	93	24	8.4	173	18.4	9	22	8	7.7	102	0.6	119	134	4.4	1.2	13.5	26.4	2.4	7.32	98	34	1	0	0	0	0	0	0	0	0	1	1	0	0	0	0	0	0	11.2917
39432621	1	76.9817	43	77	40	86	35.5	11.3	120	7.9	9	19	37	8.2	105	1.4	116	135	4.2	1.2	12.9	150	0.8	7.11	70	43	1	0	1	0	0	1	0	0	0	1	0	1	0	0	0	0	0	8.45764
35891671	0	67.8315	56	100	38	93	23.2	7.4	138	11.7	8	21	13	8.4	106	0.6	131	139	4.5	1.2	13	25.5	1.2	7.35	107	30	1	0	0	0	0	0	0	0	0	1	0	0	0	0	0	0	0	6.69028
36669363	1	72.4212	55	93	46	94	32.9	10.1	111	9.1	10	20	17	9.2	104	1.3	102	139	4.2	1.3	13.9	26.4	1.3	7.26	122	38	1	0	1	0	1	0	0	0	0	1	0	1	0	0	0	0	0	10.9333
35900002	1	62.2369	66	83	56	90	44.6	14.1	72	10.2	16	17	117	7.9	97	5.7	130	134	4.9	1.6	17.7	28.8	1.1	7.16	62	39	1	1	0	0	0	1	0	0	0	1	0	0	0	0	0	0	0	11.634
30644496	1	89.8411	60	111	41	91	25.4	8.1	185	10.6	11	21	33	8.5	101	1.3	112	137	4.6	1.3	14	26					0	0	0	0	0	0	0	0	0	1	0	0	0	0	0	0	0	3.17639
39815058	0	71.0124	82	83	27	95	23.6	7.3	277	6.3	12	21	24	8.3	102	1.3	149	135	4.4	1.8	20	32					1	0	1	0	1	0	0	0	0	1	0	0	0	0	0	0	0	8.3
34541523	1	49.5417	79	121	66	94	37.3	12.4	295	9.5	10	24	14	8.5	102	0.8	116	139	4.2	1.5	16.1	33.9					1	1	0	0	0	0	0	0	0	1	0	0	0	0	0	0	0	8.93125
30882833	0	91.5088	60	108	31	92	31.6	10.2	217	8.2	15	23	13	8.8	102	0.6	158	138	3.6	1.2	13	30.9	1.6	7.38	252	46	0	1	0	0	0	0	0	0	0	1	0	0	0	0	0	0	0	6.09861
30746343	0	95.3501	60	96	39	93	29	8.7	285	7.9	6	30	26	8.7	97	1.7	91	135	4.9								1	1	1	0	0	0	0	0	0	1	0	0	0	0	0	0	0	5.88958
38175848	1	68.4025	61	89	49	92	27.9	9.6	324	17.1	17	16	22	9.1	95	1.8	70	127	4.5	1.2	12.9	47.1	1.6	7.24	108	27	1	0	0	0	0	0	0	0	0	1	0	1	0	0	0	0	0	3.79444
37610715	0	77.2835	71	92	37	92	31.6	10	325	11.6	12	28	40	8.4	86	1.1	145	127	4	1.4	14.9	50					1	1	0	0	0	0	0	0	0	1	0	0	0	0	0	0	0	42.9757
36405803	1	60.1091	91	74	45	89	39.4	12.1	249	18.5	10	22	36	8.9	94	1.4	346	132	5.9	1.3	14.5	25.2	1.1	7.09	47	50	0	0	0	0	0	1	0	0	0	1	0	0	0	0	0	0	1	26.55
38530746	1	73.9795	58	120	49	91	29.6	9.4	127	12.1	16	24	44	9	98	1.6	120	135	3.5	1.2	13.3	25.5					0	1	1	0	0	1	0	0	0	1	0	1	0	0	0	0	0	8.66458
39816267	1	73.9199	60	74	40	96	24.1	8.1	99	8	10	24	15	7.9	101	0.7	144	140	3.4	1.1	12.2	22.7	1.8	7.24	78	33	0	0	0	0	0	0	0	0	0	1	0	0	1	0	0	0	0	4.61458
39836345	0	62.5977	71	89.5	35	87	24.2	7.5	539	21.3	10	24	9	8	98	0.5	117	136	4	1.4	15.3	36.9	1.1	7.34	53	38	0	0	0	0	0	0	0	0	0	1	0	0	0	0	0	0	0	31.4965
35951670	1	67.3691	85	93	53	95	22.9	7.5	157	8.3	11	21	43	8.4	105	1.1	134	140	4	2.2	23.7	29.9					1	0	0	0	0	0	0	0	0	1	0	0	0	0	0	0	0	3.98333
36652404	0	52.1876	70	102	48	94	27.4	9	108	8.9	10	23	8		98	0.6	44	132	3.8	1.3	14.4	31.5	1.5	7.31	121	34	1	0	0	0	0	0	0	0	0	1	0	0	0	0	0	0	0	13.2167
37573229	0	75.9172	56	105	43	93	24.9	8.1	106	5.1	7	20	9		107	0.6	109	136	4.2	1.4	15.1	28.7	1.3	7.3	153	34	0	0	0	0	0	0	0	0	0	1	0	0	0	0	0	0	0	4.70069
37222297	1	68.2104	78	137	75	90	31.1	9.6	236	13	14	25	26	8.7	103	1.8	137	142	4.1	1.1	11.8	27.8					1	1	1	0	1	0	0	0	0	1	0	1	0	0	0	0	0	12.7771
35793877	1	67.5563	67	99	58	96	29.1	9.3	207	6.6	9	17	31	9.1	109	1.5	135	141	3.9	1.4	14.8	97	2.4	7.41	451	31	1	1	0	0	0	0	0	0	0	1	0	1	0	0	0	0	0	10.2625
37454583	1	67.5563	72	101	27	97	21.5	6.8	88	5.7	9	19	25	9.1	111	1.6	118	140	3.6	1.4	14.9	30.2	1.2	7.36	140	31	1	1	0	0	0	0	0	0	0	1	0	1	0	0	0	0	0	10.2625
32507264	1	63.3775	79	84	41	97	36.5	12.6	145	7.2	7	23	13	9.3	102	0.7	106	138	3.8	1.3	14.6	23.6	1.2	7.35	137	39	1	0	0	0	0	0	0	0	0	1	0	0	0	0	0	0	0	7.01528
31669144	1	66.9058	74	90	45	92	30.4	9.8	169	19.3	14	22	43	7.8	102	1.2	158	137	3.4	1.5	16.4	32.2	0.9	7.26	49	49	0	1	0	0	0	0	0	0	0	1	0	1	0	0	0	0	0	8.86528
32490594	1	67.1036	82	75	31	86	24.2	7.2	331	12.7	13	18	28	8.9	106	1.4	84	140	4.7	2.1	22.8	34.5		7.21	39	59	1	1	0	0	0	0	0	0	1	1	0	0	0	1	0	0	0	43.7264
36091107	1	67.2949	75	74	41	81	26.6	8.1	205	16.2	11	24	23	7.7	101	0.9	64	140	4.4	1.9	20.9	31.7	1.1	7.24	37	49	0	1	1	0	0	1	0	0	0	1	0	0	0	0	0	0	0	14.7146
38524631	0	55.1766	72	84	42	90	31.2	9.7	338	21.3	19	22	9	8.4	96	0.8	210	136	3.5	1.2	13.1	25.9		7.33	49	50	0	1	0	0	0	1	1	0	0	1	0	0	0	0	0	0	0	4.95139
39299831	0	55.2429	71	11	44	90	29.5	8.9	406	16.3	18	18	19	8.3	96	1.2	218	136	3.5	1	11.3	24.6	2	7.23	52	42	0	1	0	0	0	1	1	0	0	1	0	0	0	0	0	0	0	7.68958
31250714	0	62.2079	88	91	47	96	26.4	8.1	423	10.9	9	18	24	9.2	89	1	149	132	3.9	1.1	12.2	23.3					1	1	0	0	0	0	0	0	0	1	0	0	0	0	0	0	0	71.6576
34167641	0	62.2079	73	102	41	90	25.8	8.1	425	17.2	13	21	16	8.4	108	0.8	100	146	3.2	1.3	14	23.3	2.3	7.37	120	32	1	1	0	0	0	0	0	0	0	1	0	0	0	0	0	0	0	71.6576
35395601	0	62.2079	63	120	34	93	26.7	8.7	219	8.7	10	21	15	8.7	104	0.7	123	137	3.7	1	11.3	23.7		7.39	84	27	1	1	0	0	0	0	0	0	0	1	0	0	0	0	0	0	0	71.6576
35512573	0	62.2079	78	103	48	93	26.8	8.2	295	6.8	13	23	13	9.1	103	0.7	132	142	4.2	2.2	24.3	26.6	2.5	7.31	79	49	1	1	0	0	0	0	0	0	0	1	0	0	0	0	0	0	0	71.6576
34414142	1	76.8132	75	15	8	90	24.5	8.2	26	2.5	26	20	101	8.1	86	13.2	143	132	4.7	1.2	13.5	24.9					0	1	0	0	1	0	0	0	0	1	1	1	0	0	0	0	0	29.6646
30908632	1	81.1416	49	84	31	86	34	10.7	335	8.2	11	20	12	8.8	94	1	136	134	3.6	1.1	11.4	28.1	1	7.35	123	36	0	1	1	0	1	0	0	0	0	1	0	0	0	0	0	0	1	18.0472
32984495	1	81.1416	58	80	45	94	24.7	7.7	233	14.4	10	19	19	8.5	106	0.7	146	141	4	1	11.3	24.4	1.2	7.44	35	30	0	1	1	0	1	0	0	0	0	1	0	0	0	0	0	0	1	18.0472
35893474	0	56.8512	79	79	42	96	25.7	7.9	148	6.2	8	23	29	8.3	99	0.9	83	135	4.2	1.1	11.4	28	1.5	7.3	160	34	0	1	0	0	0	0	0	0	0	1	0	1	0	0	0	0	0	13.8104
30253753	1	85.2514	51	102	64	93	41.3	13.7	172	7.8	15	23	16	9.6	99	1.1	98	137	4.4	1.1	12.3	29.4					0	0	0	0	1	0	0	0	0	1	0	0	0	0	0	0	0	4.58889
35251180	1	57.7064	70	72	43	95	26.1	9.1	161	9.5	6	21	12		108	0.7	101	139	4.3	1.2	12.5	25.9	1.5	7.31	81	29	0	0	0	0	0	0	0	0	0	1	0	0	0	0	0	0	0	6.59028
34462382	1	73.0296	42	85	50	92	39.2	13.2	150	14	22	15	71	8.3	95	3.5	180	132	5.3	5.7	64.6	38.3					1	1	0	0	0	0	0	0	0	1	0	1	0	0	0	0	0	6.55417
34517402	1	71.3115	49	101	57	81	29.6	9.7	146	12.1	8	21	17	8.6	106	0.8	143	136	4.5	1.2	12.9	31.8	1.3	7.32	131	36	1	1	0	0	0	0	0	0	0	1	0	0	1	0	0	0	0	12.1257
36596327	1	50.137	82	100	46	91	32.8	11.3	160	8.2	5	24	12	7.9	102	1	193	133	4	1.1	12.4	27	1.2	7.33	117	41	0	0	0	0	0	0	0	0	0	1	0	0	0	0	0	0	0	6.46389
32350104	0	56.7959	87	91	50	94	31.9	9.7	123	7.7	10	25	24	7.6	106	1.4	126	141	5	3.8	41.8	67.5	1.1	7.26	83	59	0	0	0	0	0	0	0	0	0	1	0	0	0	0	0	0	0	10.2194
34586869	0	59.7466	60	83	34	94	23.9	7.9	126	10.8	6	25	8	8.2	100	0.3	83	136	4.4	1	11.2	30.9	0.8	7.4	82	34	1	0	0	0	0	1	0	0	0	1	0	0	0	0	0	0	0	6.08403
32641823	0	80.2027	72	80	47	86	36.6	10.2	269	5.9	16	27	37	8.6	97	2.7	119	141	4.5	1.2	12.6	32	1.2	7.22	28	67	0	1	0	0	0	1	0	0	0	1	0	1	1	0	0	0	1	1.53403
37647991	0	71.9884	58	99	40	90	35.5	13.1	276	9.1	14	24	16	9.1	101	0.6	91	140	4.1	1	11.1	22.8					0	0	1	0	0	0	0	0	0	1	0	0	0	0	0	0	0	2.71875
36304327	1	84.6033	65	92	47	92	34.4	10.8	221	16.7	6	20	12	7.4	100	0.9	147	136	3	1.2	12.8	21.3					1	0	0	0	1	0	0	0	0	1	1	0	0	0	0	0	0	14.6521
31077575	0	79.4932	59	71	40	94	23.7	6.9	132	6.9	17	22	52	8.6	101	1.7	192	136	4.4	2.5	27.6	33.4					1	1	0	0	0	0	0	0	0	1	0	0	0	0	0	0	0	9.475
34171784	1	62.6647	56	101	59	92	35	12.2	86	3.7	11	21	6	8.3	110	0.5	127	142	3.9	1.2	13.2	42.1					0	0	0	0	1	0	0	0	1	1	0	0	0	1	0	0	0	15.0424
38782188	0	57.2053	55	87	60	84	39.4	10.2	163	4.1	10	24	66	9	96	2	107	136	5	1.7	18.5	33.9		7.26	51	71	1	1	0	0	1	0	0	0	0	1	0	1	0	0	0	0	0	9.31667
39095027	0	56.2481	64	102	62	82	42.2	11.5	195	13.9	12	32	37	8.2	95	1.2	217	140	4.4	1.2	13.5	29.3	1.2	7.3	48	60	0	1	0	0	0	1	0	0	0	1	0	0	0	0	0	0	0	22.7535
37982647	1	82.6762	62	92	57	93	39.1	13.7	130	9.9	10	21	19	8.7	99	1	162	135	3.7	1.1	11.7	26.8					1	1	0	0	1	0	0	0	0	1	1	0	0	0	0	0	0	32.6986
36996865	0	60.6126	35	104	43	97	18.2	5.8	158	11.1	19	7	52	7.6	95	3.5	172	138	4.2	2.5	27.1	59	9.8	7.19	47	23	1	0	0	0	1	0	0	0	0	1	1	0	0	0	1	0	1	6.39444
39281483	1	63.0653	50	92	61	95	31.9	9.7	273	6.5	9	27	15	8.5	90	0.9	99	136	2.8	2.1	22.6	29.5					1	1	0	0	0	1	0	0	0	1	0	0	0	0	0	0	0	15.1292
31315884	0	76.4536	62	112	32	86	28.5	9.1	176	11.9	13	21	26	8.6	97	1.1	100	137	4.4	1.1	12.1	25.2	2.7	7.4	45	43	1	1	0	0	0	0	0	0	1	1	0	1	0	0	0	0	0	3.97431
39234328	0	76.4704	41	83	18	82	27.3	8.3	150	9.2	14	18	31	8.8	101	2.2	82	141	4.3	1.1	12.4	25.7	1.8	7.4	79	32	0	1	0	0	0	0	0	0	1	1	0	1	0	0	0	0	0	6.69722
35023564	1	81.7634	52	117	46	88	31	10.7	122	13	15	19	26	7.9	105	1.7	124	132	4.3	1.2	13.5	24.5		7.4	99	35	0	0	0	0	0	0	0	0	0	1	1	0	0	0	0	0	1	0.990278
30072676	1	67.618	64	91	47	95	32	10.2	249	20.2	11	22	27	8.6	103	0.9	120	141	4.1	1.3	13.7	24.6	1.5	7.28	145	40	1	1	0	0	0	1	0	0	0	1	0	0	0	0	0	0	0	12.9819
33645179	1	57.6492	67	89	51	97	32.5	10.7	171	5.7	10	22	9	9	106	0.5	98	141	3.8	1.3	13.8	25.1	1	7.45	182	33	1	0	0	0	0	0	0	0	1	1	0	0	0	0	0	0	0	59.4549
33919839	1	57.6492	60	89	63	96	36.7	11.6	102	4.8	8	22	14	8.5	104	0.6	94	141	3.7	1.1	11.6	23.9	1.3	7.36	65	33	1	0	0	0	0	0	0	0	1	1	0	0	0	0	0	0	0	59.4549
30350216	1	62.5476	74	84	35	73	25.1	8.3	77	15.9	21	10	74	8.3	95	6.9	172	126	5.4				3.5	7.33	139	23	0	0	0	0	0	0	0	0	1	1	0	0	0	1	0	0	1	18.0771
30909055	1	62.5476	62	92	62	99	31.9	11	69	4.7	12	16	29	8.7	110	0.6	148	138	4.5	2	21.3	37.3	2.1	7.49	124	23	0	0	0	0	0	0	0	0	1	1	0	0	0	1	0	0	1	18.0771
35232759	1	76.52	70	89	48	96	31	9.1	182	15.7	9	25	20	8	94	0.7	128	135	4.7	1.2	12.7	25.9	0.5	7.37	84	31	1	1	0	0	0	1	0	0	0	1	0	0	0	0	0	0	0	13.8833
32397226	1	70.9802	62	83	50	92	30.6	9.7	121	10.2	11	21	9	8.6	103	0.9	183	137	4.2	1.3	14	32.7	3.6	7.26	169	37	0	0	1	0	0	0	0	0	0	1	0	0	1	1	1	0	0	28.6062
30555789	1	75.3626	60	84	47	94	28.8	9.5	150	16	9	18	10		105	0.6	131	133	4.7	1.2	13.6	28	1.2	7.29	97	32	1	0	0	0	1	0	0	0	0	1	0	0	0	0	0	0	0	8.0875
32630589	0	73.989	80	91	38	97	22.5	6.9	147	6.6	17	15	71	8.8	94	3.3	92	125	3.6	2.6	28.5	39.8					0	1	0	0	0	0	0	0	0	1	0	1	0	0	0	0	0	5.375
39806522	1	74.8813	60	89	42	95	20.7	7.4	154	6.2	7	21	15		103	1	142	137	4.5	1.2	12.8	27.7	0.8	7.33	135	33	1	1	0	0	0	0	0	0	0	1	0	1	0	0	0	0	0	7.63889
33469569	0	78.4215	78	95	47	94	21.5	6.9	134	13.8	7	23	8	8.4	102	0.8	81	135	4.1	1.1	12.1	26.1	1.6	7.33	85	35	1	0	0	1	0	0	0	0	0	1	0	0	0	0	0	0	0	6.59722
38757772	1	65.9172	84	73	40	91	31.1	10.2	208	16.9	9	21	13	8.1	102	1.1	117	136	4.9	1.1	12.4	33	1.4	7.32	81	39	0	0	1	1	0	0	0	0	0	1	0	0	0	0	0	0	0	4.68403
36928482	1	73.627	80	81	41	95	23.6	7.7	116	3.3	7	19	35	8.5	108	2.5	74	136	4.7	1.4	15.6	28.9	1.3	7.32	153	30	1	1	0	0	0	1	0	0	0	1	0	1	0	0	0	0	0	19.6667
34588131	0	50.8241	94	94	57	92	30.4	9.2	220	9.1	8	21	10	7.9	104	0.5	116	136	3.8	1.1	12	24.1	1.7	7.26	72	41	1	1	0	0	0	0	0	0	0	1	0	0	0	0	0	0	0	8.80486
30938005	1	68.6963	62	81	45	77	23.8	7.9	87	3.9	17	19	51	8.6	92	10.8	78	132	3.4	1.3	13.6	28.6	0.9	7.35	91	31	0	1	0	0	0	0	0	0	0	1	0	1	0	0	0	0	0	9.30208
36046816	1	76.8299	103	71	32	79	25.4	7.9	221	12.1	22	14	82	8.2	85	5.1	52	126	4.4	2.4	26.1	82.1	4.7	7.42	115	25	0	1	0	0	1	0	0	0	0	1	0	1	0	0	0	0	1	40.5556
34864358	1	68.262	68	84	48	91	32	10.5	79	13.3	15	22	16	8.8	106	0.9	127	139	4.6	1.2	13.2	26.2	1.2	7.33	78	34	1	0	0	0	0	0	0	0	0	1	0	0	0	0	0	0	0	6.11181
32784340	1	47.783	77	55	26	78	23.6	7	79	18.9	21	10	35	9.3	97	4.9	162	139	3.8	1.5	16.3	36.6	4.3	7.05	83	26	1	0	0	0	1	0	0	0	0	1	0	1	0	0	0	0	1	19.566
35303418	1	47.783	88	90	32	92	29	8.8	293	8.8	24	21	66	10.3	88	11.7	173	129	5.1	1	11.2	42.5					1	0	0	0	1	0	0	0	0	1	0	1	0	0	0	0	1	19.566
37228427	1	50.8679	89	91	45	94	28.7	9.5	184	12.9	9	22	20	8.4	107	0.7	120	140	5.1	1.2	12.7	25.2	0.9	7.36	110	38	0	0	0	0	0	0	0	0	0	1	0	0	0	0	0	0	0	4.75764
36875886	1	64.8481	73	99	45	93	34.2	11.6	156	13.1	7	17	9	8.4	104	0.4	145	135	4.2	1.1	11.8	26.8	1.1	7.34	103	38	1	0	0	0	0	0	0	0	0	1	0	0	0	0	0	0	0	7.92569
31682241	0	78.4858	65	124	57	93	35.6	11.2	161	9.3	11	26	35	8.5	96	1.4	253	134	5.1	1.1	11.6	28.2					1	1	0	0	0	0	0	0	0	1	0	1	0	0	0	0	0	13.2875
35825706	0	78.4858	71	104	48	97	29.1	9.1	199	10.7	11	24	42	8.2	90	3	74	130	5.1	0.9	9.2	26.4	1.5	7.31	50	50	1	1	0	0	0	0	0	0	0	1	0	1	0	0	0	0	0	13.2875
32616446	0	65.2957	68	90	42	91	26.8	8.8	158	9	11	21	15		108	0.7	84	142	4.4	1.2	13.4	25.9	1	7.38	70	34	0	0	0	0	0	0	0	0	0	1	0	0	0	0	0	0	0	4.74167
36809832	1	78.1189	55	78	45	98	24.2	7.2	61	9.7	14	19	61	7.9	102	3.6	63	141	4.6	1.3	14.6	31.8	1	7.22	60	46	0	1	0	1	0	0	0	1	1	1	0	1	0	0	0	0	1	21.6938
35326391	0	74.8166	93	128	51	95	41.3	13.4	156	17.4	13	30	33	9.2	92	1.1	90	135	4.2	1.5	16.4	150		7.37	69	50	0	1	0	1	0	1	0	0	0	1	0	1	0	0	0	0	0	16.9347
34046893	1	66.2265	80	94	54	91	36.5	11.9	168	12.9	8	22	15		105	0.4	125	137	4.4	1.2	13.2	25.5	1.3	7.22	80	41	0	1	0	0	1	1	0	0	0	1	0	0	0	0	0	0	0	9.87917
35506599	1	82.2272	57	81	39	94	30.6	10	117	7.9	14	15	40	7.2	100	1.6	88	133	3.9	1.2	12.5	58.5	1.9	7.22	71	28	1	1	0	1	0	0	0	0	0	1	0	0	0	0	0	0	1	1.57222
35584315	1	52.2619	80	81	41	95	28.5	10.1	168	20.3	16	16	6	8.2	100	0.9	104	134	3.6	1.2	13	27.1	2.1	7.26	81	33	0	1	0	0	0	0	0	0	0	1	0	0	0	0	0	0	0	9.99375
30116220	1	66.7436	68	82	48	89	37.3	11.9	130	8.5	13	34	39	8.8	86	1.2	104	135	2.2	2	22.4	33.1	2	7.42	34	51	0	1	0	0	1	0	0	0	0	1	0	0	0	0	1	0	0	71.7326
30378849	0	93.6119	55	116	49	91	27.4	8.8	47	0.8	15	23	53	8.5	109	1.7	189	143	2.6								0	1	0	0	0	0	0	0	0	1	0	1	1	0	0	0	0	24.8361
30631683	0	93.6119	85	81	46	94	25	8	113	0.3	19	19	35	8.3	101	1.4	171	135	3.7	1.3	14.6	39.2	1.3	7.44	75	28	0	1	0	0	0	0	0	0	0	1	0	1	1	0	0	0	0	24.8361
38797138	1	62.8355	58	107	61	95	23.8	7.1	180	4.1	13	24	22	8.1	103	1.3	59	136	4.3	1	10.3	25.1					0	1	0	0	1	0	0	0	1	1	1	1	0	0	0	0	0	15.0368
30379622	1	74.6647	47	77	35	94	30.6	10	87	6.3	11	13	20	7.4	108	1.6	166	137	5.1	1.2	13.4	25.3	1.6	7.04	82	42	0	0	1	0	0	0	0	0	0	1	0	0	0	0	0	0	0	65.9708
37743757	1	74.6647	73	68	42	81	25.3	8.5	106	14.2	19	10	51	7.7	93	2.4	177	134	4.4	2.1	22.9	42.9	2.2	6.92	72	37	0	0	1	0	0	0	0	0	0	1	0	0	0	0	0	0	0	65.9708
37134356	1	63.3356	51	90	47	92	22	6.6	154	5.7	7	21	19	9.1	108	1.6	87	138	3.8	1.1	12.4	31	0.8	7.33	89	32	1	1	0	0	1	0	0	0	0	1	0	1	0	0	0	0	0	16.1458
39230981	1	63.3356	60	91	54	92	26.2	8.1	164	14.3	11	23	26	9.2	104	2.1	138	139	4	1.4	14.8						1	1	0	0	1	0	0	0	0	1	0	1	0	0	0	0	0	16.1458
30755949	1	64.0564	54	122	67	97	34.1	10.7	139	5.5	8	18	32	9.3	108	1.9	155	139	3.7	1	10.6	24.4		7.38	61	31	0	1	0	0	1	0	0	0	0	1	0	1	0	0	0	0	0	4.86389
34031990	1	55.3639	65	109	41	91	41.6	13.4	239	17.2	13	23	24	9.3	101	0.9	134	135	4.3	0.9	10	24.8	1.6	7.33	45	47	0	1	0	0	0	1	0	0	0	1	0	0	1	0	0	0	0	4.69514
30886800	1	92.479	53	97	53	95	34.7	11	151	6.8	15	22	32	9	102	1.4	104	137	4.3	1	10.5	26.7					0	0	0	1	0	0	0	0	0	1	0	0	0	0	0	0	0	4.41875
37132939	1	81.9552	71	109	66	92	47.8	16.1	242	13	16	21	23	8.2	98	0.7	179	133	4.2	1	11.2	23.1					0	0	0	0	0	1	0	0	0	1	0	0	0	0	0	0	0	7.72153
32285961	1	58.3723	80	74	45	93	21.9	8.2	121	10.6	14	22	30	8.8	106	1.4	110	137	4.6	1.2	13.5	26.1	1	7.36	73	35	1	0	0	0	0	0	0	0	0	1	0	0	0	0	0	0	0	13.6924
33919089	1	89.8998	59	95	36	93	25.9	8.2	230	5.4	8	27	22	8.3	100	1.4	85	136	4.5	1.1	12.2	27					0	1	0	0	0	0	0	0	0	1	0	1	0	0	0	0	0	2.85972
35369637	1	60.3845	71	54	42	88	21.1	6.6	187	5.8	7	22	72	8.2	91	1.2	162	129	4.3	1.2	13.6	28.2					1	1	1	0	0	1	0	0	0	1	0	0	0	0	0	0	1	2.92639
34629091	1	66.0166	53	93	41	95	29.8	10.1	161	10.2	16	19	11	7.8	100	0.8	157	134	3.8	1.3	14.6	26.5	1.7	7.31	134	33	1	0	0	0	0	0	0	0	0	1	0	0	0	0	0	0	0	4.48958
32920818	1	73.7297	86	122	61	95	40.7	13.7	229	6	7	27	21	8.3	100	1.2	234	134	4	1.3	14.3	31.2					0	1	0	0	1	0	0	0	0	1	0	1	0	0	0	0	0	12.959
36020600	0	70.4186	56	117	44	74	36.2	9.8	144	6.8	5	43	17	9.3	88	0.7	271	142	4.6	1	11.3	24.7	0.9	7.17	40	69	0	1	0	0	0	1	0	0	0	1	0	0	0	0	0	0	0	5.98333
32473573	1	70.8785	66	93	42	96	26.9	9	104	7.7	9	21	11	8.4	97	4.2	127	133	4.4	1.4	14.8	27.6	1	7.33	71	37	1	0	0	0	0	0	0	0	0	1	0	1	0	0	0	0	0	6.85069
37202383	1	25.8675	80	100	39	96	34.8	11.3	207	4.9	14	25	14	8.7	97	1.1	104	136	3.2	1.9	20.9	30.7					1	1	0	0	0	0	0	0	0	1	0	0	0	0	0	0	0	23.859
33048944	1	25.98	86	84	44	97	38.3	12.1	263	5.7	13	25	14	9.3	101	0.9	97	138	3.5	1.6	17.2	33.6					1	1	0	0	0	0	0	0	0	1	0	0	0	0	0	0	0	17.6201
34448396	1	27.8815	50			96	38.9	12.4	205	4.5	11	24	8	9.3	103	0.8	79	140	4.2	2.8	30	45.3					1	1	0	0	0	0	0	0	0	1	0	0	0	0	0	0	0	32.2347
31643878	1	25.8242	92	86	40	94	28.1	8.7	177	4.1	15	23	11	9.3	102	1	124	138	3.7	1.5	16	32.9					1	1	0	0	0	0	0	0	0	1	0	1	0	0	0	0	0	12.7132
31916205	1	26.2148	75	96	38	93	36	11.4	228	5.5	14	25	17	9.8	102	1.2	87	140	3.7	1.7	18.7	31					1	1	0	0	0	0	0	0	0	1	0	1	0	0	0	0	0	33.9389
37669901	1	26.2148	112	74	66	97	31.7	10.4	201	6	16	21	19	9.2	98	1.1	111	131	4.4	1.1	11.6	27.5	2.2	7.2	144	36	1	1	0	0	0	0	0	0	0	1	0	1	0	0	0	0	0	33.9389
37870178	0	88.4248	60	86	30	93	27.6	9.1	135	6.1	17	19	18	7.7	107	1	145	140	3	3.6	39.7	28.2					0	0	0	0	0	0	0	0	0	1	0	0	0	0	0	0	0	6.43681
32283272	1	77.2113	81	81	55	96	35.8	11.6	136	8.3	16	16	23	8.5	100	1.2	140	136	3.2	1.2	13	35.1	2.4	7.37	105	32	0	1	0	0	0	0	0	0	0	1	0	0	0	0	0	0	0	7.94514
37617719	0	82.5797	34	101	47	85	35.3	12.5	194	4	12	26	28	9	97	2.1	110	139	4	2.2	24.3	33.1					0	1	0	0	0	0	0	0	0	1	0	0	0	0	0	0	0	2.91944
33994153	0	61.5497	63	72	41	95	24.6	8.4	139	7	10	22	9	9.7	101	0.6	113	137	4	1.1	11.6	25.4	1.6	7.34	104	26	0	0	0	0	0	0	0	0	0	1	0	0	0	0	0	0	0	8.21806
36765445	0	61.5497	77	133	72	95	40.2	13.4	270	6.5	13	26	12	9.1	103	0.9	201	142	4.2	1	10.5	25.8					0	0	0	0	0	0	0	0	0	1	0	0	0	0	0	0	0	8.21806
30492461	1	67.07	60	78	53	94	35.8	11.6	189	6.6	13	19	13	6.8	112	0.9	82	144	3.1	1.2	13.2	58.5					1	1	0	0	0	0	0	0	0	1	0	0	0	0	0	0	0	22.0632
33345857	1	67.07	60	85	53	93	33.9	10.6	146	5.9	11	22	13	8.7	105	1.1	96	139	4.3	1.2	13.2	38					1	1	0	0	0	0	0	0	0	1	0	0	0	0	0	0	0	22.0632
34135108	1	67.07	60	79	57	94	36.1	11.2	173	6.2	11	22	11	8.3	107	0.9	103	142	4	1.2	13.5	66.9					1	1	0	0	0	0	0	0	0	1	0	0	0	0	0	0	0	22.0632
32674027	1	74.2025	58	106	47	92	27.9	9.6	200	6.8	11	19	28	8.9	97	1.4	107	136	4.2	1	11.3	24.4	2	7.41	390	34	0	0	0	0	1	0	0	0	0	1	0	1	0	0	0	0	0	11.6667
31857758	0	82.2629	91	81	40	92	19.2	5.6	159	7.5	14	29	45	8.2	97	1.5	131	141	4	1	10.9	30.2	1.7	7.48	131	43	0	1	1	0	0	0	0	0	0	1	0	1	0	0	0	0	1	42.166
35913126	0	82.2629	81	86	43	90	26.2	7.5	204	7.8	16	29	94	8.4	92	2.7	182	139	4	1.1	12	27.9	1.5	7.25	38	72	0	1	1	0	0	0	0	0	0	1	0	1	0	0	0	0	1	42.166
36010034	0	82.2629	61	84	48	93	28.7	8.6	194	7.6	16	23	28	8.2	99	1.6	122	143	4	1.2	13.2	34.2	1.6	7.24	50	47	0	1	1	0	0	0	0	0	0	1	0	1	0	0	0	0	1	42.166
37198715	0	82.2629	69	92	47	88	26.6	7.9	170	6.1	17	25	36	7.9	97	2.5	83	141	4.3	1.2	13.1	31.9	1.2	7.24	36	55	0	1	1	0	0	0	0	0	0	1	0	1	0	0	0	0	1	42.166
30856153	0	81.7089	78	95	43	84	32	9.7	167	7.2	17	20	9	7.5	91	0.8	137	130	3.7	1	11	22.8		7.43	103	39	0	1	0	0	0	0	0	0	0	1	0	1	0	0	0	0	0	6.875
31287454	1	82.374	69	129	45	95	35.9	12	201	16.4	16	17	20	9.2	102	0.9	199	135	4.3	1.4	15.2	32.7					0	0	0	0	0	0	0	0	0	1	0	1	0	0	0	0	1	18.0146
32251968	1	82.374	46	86	36	91	32.1	10.2	222	18.8	16	15	24	9.1	112	1.2	185	143	4.2	1.4	15.3	30.6		7.34	47	29	0	0	0	0	0	0	0	0	0	1	0	1	0	0	0	0	1	18.0146
33273368	1	54.5537	80	99	44	93	27.9	8.9	286	7.6	12	22	21	9	99	1.5	101	136	4.2	1.1	11.7	26.7	0.9	7.29	86	38	1	1	1	0	0	0	0	0	0	1	0	1	0	0	0	0	0	6.83611
34258947	1	81.5356	57	90	40	91	25.1	8.8	77	12.1	10	24	17	8.4	107	1.1	122	139	4.1	1.2	12.9	30.4	0.8	7.27	68	42	0	0	0	0	0	1	0	0	0	1	0	0	0	0	0	0	0	8.12639
35863456	1	77.5299	47	111	70	92	32.5	10.3	321	9.3	8	17	12	7.4	106	0.7	83	139	2.8	1.1	11.5	25.6					1	0	0	0	1	0	0	0	0	1	0	0	0	0	0	0	0	48.8986
37136259	0	73.4236	76	85	46	88	37.1	11.9	202	10	18	21	28	7.9	99	1	163	138	4	1.1	12.3	24.4					0	0	0	0	0	0	0	0	0	1	0	0	0	0	0	0	0	13.741
35553378	0	79.1228	59	94	44	92	20.7	7	195	11.5	10	22	17	9.1	96	0.6	107	133	4.1	1	11.1	24.2	2.2	7.36	96	30	1	0	0	0	0	0	0	0	0	1	0	0	0	0	0	0	0	14.9104
33448052	0	88.2261	48	100	31	98	26.8	7.8	173	124.2	14	25	34	8.4	103	1.2	96	141	3.6	1.2	12.8	27.6	0.7	7.46	319	38	0	1	0	0	0	0	0	0	0	1	0	1	1	0	0	0	0	4.92986
33537031	1	69.8449	79	89	46	96	20.8	6.9	125	6.2	10	25	17	9.2	106	2.6	115	141	5.1	1.1	11.4	45.2	0.9	7.4	234	46	0	0	1	0	0	0	0	0	0	1	0	1	1	0	1	0	1	25.8646
39118713	1	69.8449	101	69	32	77	29	9.4	297	16	24	15	32	10.4	91	2.7	327	133	5.6	2.3	24.4	80.4					0	0	1	0	0	0	0	0	0	1	0	1	1	0	1	0	1	25.8646
34911747	0	52.6778	76	88	49	96	25.4	8.3	128	10.4	11	17	31	7	104	3.3	138	137	4.4	1.1	12	28.8					0	0	0	0	0	0	0	0	0	1	0	1	0	0	0	0	0	9.24861
33358417	1	65.3196	61	65	41	97	28.9	10	133	7	9	22	10	7.9	108	0.6	92	141	3.9	1.2	13.1	34.5	0.7	7.3	134	34	1	0	0	0	1	0	0	0	0	1	0	0	1	0	0	0	0	9.26667
39457486	1	63.2794	52	81	50	96	37.8	12.1	112	8.6	11	16	13	8.7	103	1.1	111	135	4.7	1.1	11.5	23.1		7.32	93	37	0	0	0	0	0	0	0	0	0	1	0	0	0	0	0	0	0	43.8646
31962710	1	59.7451	62	71	65	95	25.2	7.8	232	9.8	11	25	39	9.4	88	1.5	128	131	4.4	1.9	20.6	32	1.7	7.43	129	38	0	1	0	0	0	0	0	0	0	1	0	1	0	0	0	0	0	14.0021
34223924	1	58.0292	68	67	43	93	35	10.8	271	14.8	19	11	49	8.5	84	5.8	278	130	4	1	11	43.4	3.9	7.15	63	24	0	1	0	0	0	0	0	0	0	1	0	0	0	0	0	0	0	19.7431
34216871	1	58.8825	55	72	39	92	40.6	13.3	192	10.5	19	24	37	9.3	90	1.5	123	130	4.8	1	11	30.9					0	1	0	0	0	0	0	0	0	1	0	1	0	0	0	0	0	6.07847
32815100	1	60.2296	65			90	31.2	10	221	13.2	14	19	73	8.6	72	3.6	116	118	4.4	2.7	28.7	39.5					0	1	1	0	0	0	0	0	0	1	0	1	0	0	0	0	1	33.8639
39124077	1	60.2296	68	71	65	95	28.7	8.9	206	13.7	13	27	76	8.5	88	1.9	137	132	3.6	2.1	22.3	30.7	1.1	7.36	92	41	0	1	1	0	0	0	0	0	0	1	0	1	0	0	0	0	1	33.8639
32691612	1	59.5755	76	65	60	81	21.8	6.8	139	14.6	21	14	124	7.4	84	5		126	4.5	1.9	20.4	30.9	1.8	7.29	79	31	0	1	0	0	0	0	0	0	0	1	0	1	0	0	0	0	0	47.834
33020349	1	59.5755	92	62	55	86	26.5	8.6	194	9.4	18	15	45	8.5	93	1.8	105	130	4.4	1.1	12.2	25.4	1.5	7.16	68	35	0	1	0	0	0	0	0	0	0	1	0	1	0	0	0	0	0	47.834
35644818	1	77.7722	54	82	45	93	32.1	10.2	372	20.6	11	34	69	8.6	99	1.1	253	146	3.8	1.1	11.4	24	1.5	7.47	60	47	0	1	0	0	0	0	0	0	0	1	0	0	0	0	0	0	0	15.7174
30240703	1	53.9617	104	135	70	88	54.8	17.5	145	10.9	7	36	26	8.1	91	0.8	183	138	4.7					7.36	71	77	0	1	0	0	0	1	0	0	0	1	0	0	0	0	0	0	0	4.575
39557479	1	53.9617	82	116	55	83	53.5	17.1	142	10.1	9	32	33	8.6	90	1	166	132	5.2	1	11.1	28.4	1.4	7.26	48	57	0	1	0	0	0	1	0	0	0	1	0	0	0	0	0	0	0	4.575
31102305	1	61.2831	86	63	37	85	28.5	8.7	240	11.7	18	18	73	8.3	90	2.6	121	127	3.9	3.2	34.8	37.6	1.6	7.35	65	30	1	1	1	0	0	1	0	0	0	1	0	0	0	0	0	0	0	10.3257
31020682	1	61.7437	77	87	47	91	31.9	9.7	219	14.5	12	24	34	8.4	84	1.1	259	124	3.4	1.3	14	29.9					0	1	1	0	0	1	0	0	0	1	0	0	0	0	0	0	0	24.1667
30028698	1	70.087	54	96	56	95	39.3	13.7	237	7.1	11	17	14	9.1	104	0.9	49	134	4.1	1.1	11.5	25.3	1.8	7.33	61	45	0	0	0	0	1	0	0	0	0	1	0	0	0	0	0	0	0	1.90764
33642005	1	70.6052	72	84	41	91	30.6	10.5	185	11.7	5	19	9		108	0.8	61	137	4.5	1.2	13.3	26.7	0.8	7.24	74	37	0	0	0	0	0	0	0	0	0	1	0	0	0	0	0	0	0	6.58472
37338780	1	70.054	56	97	54	93	41.2	14.5	192	5.8	10	22	12	8.3	103	0.8	93	135	3.7	1.1	11.4	23.1					0	0	0	0	1	0	0	0	0	1	0	0	0	0	0	0	0	3.02639
33004654	1	73.4508	55	83	53	93	33.7	10.9	35	22.2	24	14	66	8	92	1.8	108	134	5.3	3	32.6	36.9	6.3	7.23	48	42	0	0	0	0	0	0	0	0	0	1	0	0	1	0	1	0	1	0.354167
31467010	1	55.8976	69	77	40	96	29.4	9.6	107	10.2	8	23	12		108	0.8	157	139	4.1	1.2	13.2	24.3	1.7	7.26	88	30	0	1	0	0	0	0	0	0	0	1	0	0	0	0	0	0	0	4.70694
36601871	0	54.5687	44	82	35	96	24.5	7.8	220	24.7	25	19	91	7.7	91	12.4	103	137	3.8	3.9	43.4	41.1	1.7	7.27	71	27	0	0	0	0	0	0	0	0	0	1	0	1	0	0	0	0	0	3.94375
31219227	1	85.1463	57	91	46	90	26.1	8.2	114	4.8	11	20	82	8.7	109	4.7	112	142	4.4	1.1	12.1	34	1.3	7.34	42	43	0	1	0	1	0	1	0	0	0	1	0	1	0	0	0	0	0	4.96458
30480748	1	67.4285	51	134	67	93	39	13.3	192	6.4	17	23	18	8.5	96	0.8	135	137	3.5	1	10.7	31					1	0	0	0	1	0	0	0	0	1	1	0	0	0	0	0	0	5.27778
34206944	0	76.2721	76	98	47	86	35.8	12	174	7	17	22	22	8.5	99	1	203	135	3.3	0.9	10.2	21.1					1	1	0	0	1	0	1	0	0	1	1	0	0	0	0	0	0	10.1687
34462062	0	76.2721	87	74	32	93	19.3	6.4	85	6.1	14	19	18		107	0.8	117	141	4.3	1.1	12.3	19.9	0.9	7.3	65	33	1	1	0	0	1	0	1	0	0	1	1	0	0	0	0	0	0	10.1687
32420819	1	70.1205	76	103	48	95	27.8	9.9	174	5.8	12	23	12	7.7	99	0.9	159	135	4	1.2	13	23.4	1.9	7.37	105	40	0	0	0	0	0	0	0	0	0	1	0	0	1	0	0	0	0	8.69931
33398332	0	70.6402	57	91	37	95	24.5	7.9	219	26	15	15	32	7.3	111	0.9	108	139	3.9	1.3	14.6	33	0.9	7.28	89	30	0	0	1	0	0	1	0	0	0	1	0	0	0	0	1	0	0	5.01528
38386680	1	71.0621	69	74	36	90	22.5	7.4	133	16.1	11	23	18	8.1	107	0.9	88	140	4.2	1.3	13.8	25.2	1	7.27	137	35	1	0	0	0	0	0	0	0	0	1	0	0	0	0	0	0	0	6.93819
37151887	1	71.1083	78	97	43	95	21.7	6.6	218	11.1	14	25	39	8	103	0.9	100	140	4.5	1.7	18.6	30.4					0	0	0	0	0	0	0	1	0	1	0	0	0	0	0	0	0	4.22639
34660416	1	69.2398	75	84	52	89	39.9	13.5	457	9.6	10	22	8	7.9	99	0.6	139	132	4.4								0	1	0	0	0	0	0	0	0	1	0	0	0	0	0	0	0	18.2312
34067416	1	61.9464	77	74	45	92	33	11.4	117	12.5	14	23	13	8.1	105	0.6	121	138	4.1	1.2	13.6	30.6	1.1	7.3	76	34	1	0	0	0	0	0	0	0	0	1	0	0	0	0	0	0	0	9.05069
35700042	1	72.884	74	66	47	93	33.9	10.8	175	6.7	13	24	17	8.3	96	1.1	272	131	4.6	1.1	11.9	32.1	2.1	7.34	218	41	1	0	0	0	0	0	0	0	0	1	0	0	0	0	0	0	0	9.13681
37438510	1	72.884	74	70	44	95	26.5	8.5	167	13.5	18	18	18	7.6	99	1.4	126	132	4.5	1.2	12.8	26.3	1.9	7.21	66	28	1	0	0	0	0	0	0	0	0	1	0	0	0	0	0	0	0	9.13681
35001413	0	65.347	71	109	54	92	28	9	291	15.6	15	18	20	7.9	97	1.5	101	131	3.5	1.2	12.8	31.6		7.43	109	28	1	0	0	0	0	0	0	0	0	1	0	1	0	0	0	0	0	11.8965
32889501	0	65.5501	112	82	46	92	26.5	8.4	323	9.9	8	7	28	7.3	101	1.2	135	132	4	1.4	15	21	1.9	7.14	85	26	1	0	0	0	0	0	0	0	0	1	0	1	0	0	0	0	0	45.5618
36457518	0	65.5501	93	101	42	93	24.4	7.5	661	15.6	11	17	16	7.1	102	0.8	273	135	3.7								1	0	0	0	0	0	0	0	0	1	0	1	0	0	0	0	0	45.5618
39162679	0	65.5501	91	75	41	90	23.6	7.6	409	18	15	15	52	6.5	99	3	151	132	4.1	1.6	18	31	1.4	7.18	61	33	1	0	0	0	0	0	0	0	0	1	0	1	0	0	0	0	0	45.5618
38349742	1	88.7911	90	75	44	78	19.9	6	91	6.3	7	20	17	7.4	101	1	145	135	5	1.1	12.3	28.1	1.8	7.34	117	37	0	1	0	1	0	1	0	0	0	1	0	0	1	0	1	0	1	2.09236
32876137	1	66.3411	80	79	39	92	30.3	10.1	55	6	7	16	20	7.4	106	1.1	164	134	5.3	1.4	14.7	29.2	2.8	7.14	83	37	1	0	0	0	0	1	0	0	1	1	0	0	0	0	0	0	0	12.5757
34935142	0	65.9617	59	95	45	91	31.5	9.8	187	13.3	13	22	21	8.3	104	1.1	129	138	4.1	1.1	12.4	66.6	0.7	7.3	285	38	0	1	0	0	1	1	0	0	0	1	1	0	0	0	0	0	0	7.06528
32666173	0	70.8299	72	82	55	90	46.4	13.2	188	7.6	12	29	45	8.8	86	1.6	145	138	3.4	2.1	22.8	34.7		7.39	54	66	0	1	0	0	1	0	0	0	0	1	0	1	0	0	0	0	0	47.9306
38953447	0	70.8299	72	87	44	88	47.6	13.9	176	10.8	10	39	47	9.7	83	1.8	122	136	3.4	1.8	19.4	37.3	1.8	7.42	59	60	0	1	0	0	1	0	0	0	0	1	0	1	0	0	0	0	0	47.9306
38880278	0	89.7061	60	105	37	94	26.1	8.4	195	8.6	15	24	149	8.7	100	2.5	212	140	3.8	1.3	13.8	28					0	1	0	0	0	1	0	0	0	1	0	1	0	0	0	0	0	6.98056
36127580	1	71.9207	82	85	47	84	24.1	7.5	181	9.6	17	16	111	7.2	95	7.9	134	135	4.7					7.29	45	43	1	1	1	0	0	0	0	0	0	1	0	1	0	0	0	0	0	7.10347
38966547	1	70.2999	61	95	49	93	32.4	10.9	117	6.8	8	21	6	8.2	98	0.7	158	131	3.9	1.2	13.5	38.9	2.1	7.3	257	38	1	0	1	0	0	0	0	0	0	1	0	0	0	0	0	0	0	9.82847
35120997	0	69.0931	72	87	49	100	27.3	8.3	402	7.7	10	26	18	8.4	100	0.6	118	135	4.2	1.4	14.8	27.8	1	7.39	101	38	0	0	0	0	0	1	0	0	0	1	0	0	0	0	0	0	0	12.8417
34202534	1	86.7496	66	81	36	96	22.8	7	209	20.5	8	20	32	8.5	99	2.3	71	131	4.1	1.2	13.3	33.3		7.35	76	47	0	0	0	0	0	0	0	0	0	1	0	1	0	0	0	0	1	36.9597
35782745	1	86.4088	65	84	40	70	27.8	8.9	95	12.6	6	21	26	8.4	112	1.3	131	139	4.5	1.2	12.7	27.5	1.5	7.31	109	35	0	1	0	0	0	0	0	0	0	1	0	1	0	0	0	0	0	7.30625
36846929	1	53.3043	82	70	41	98	29.4	9.8	124	14.5	10	21	13		104	1	88	136	4.4	1.1	11.9	26.8	0.6	7.28	111	38	1	1	0	0	0	0	0	0	0	1	0	0	0	0	0	0	0	13.9278
34462799	0	78.7634	72	96	49	93	23	7.2	169	9.8	8	21	16	7.6	105	0.7	125	136	4.8	1.1	11.7	22.5	0.9	7.33	83	32	1	0	0	0	0	0	0	0	0	1	0	0	0	0	0	0	0	6.99722
38880704	1	57.329	63	86	57	92	29.2	9.5	197	2.8	10	19	6	8.3	89	0.8	150	131	3.3	0.9	9.6	27.5	1.1	7.37	48	32	0	1	0	0	0	1	0	0	0	1	0	0	0	0	0	1	0	4.01319
34959159	1	59.7015	75	92	45	90	36.2	12	242	7.7	13	19	25	7.9	97	0.8	312	132	4.2	1	11.3	31.2	2.4	7.37	58	38	0	0	0	0	0	1	0	0	0	1	0	0	0	0	0	0	0	9.80069
36730087	1	80.6961	53	119	50	95	27.2	8.5	395	11.9	18	21	32	8.4	99	1.5	240	137	3.9	1.3	14.5	30.6	1.2	7.4	63	33	1	1	0	0	0	0	0	0	0	1	0	1	0	0	0	0	0	14.6097
33185124	0	75.9458	60	48	25	94	31.3	9.8	163	9.2	12	19	53	8	108	1.7	140	142	4.8	3.9	42.3	35.5					1	1	1	0	0	1	0	0	0	1	0	0	0	0	0	0	0	7.08333
39924706	1	66.7361	73	106	66	90	39.4	12.4	178	4.9	15	21	12	9.4	106	1.1	104	144	4.3	1.2	13.2	25.4					0	1	0	0	1	0	0	0	0	1	1	0	0	0	0	0	0	5.85069
34927241	1	48.0878	42	83	55	94	31.5	10.6	142	9.9	8	24	16	7.8	104	0.6	88	138	4	1.2	13.6	27	1.5	7.26	108	46	0	1	0	0	0	0	0	0	0	1	0	0	0	0	0	0	0	4.29583
31633290	1	69.8486	78	73	47	91	26.8	7.9	178	11.1	9	21	15	8	107	1	123	138	4	1.3	14.4	26.8	1.5	7.22	91	30	1	1	0	0	0	0	0	0	0	1	0	0	0	0	0	0	0	16.8632
33677069	1	70.0759	71	77	51	98	30.3	9	252	14.4	17	11	29	7.9	94	1.8	138	128	4.4	4.3	46.9	37.8	2.2	7.23	153	30	0	1	0	0	0	0	0	0	0	1	0	0	0	0	0	0	0	12.6931
32777647	0	68.8319	76	96	48	95	39.2	12.6	214	16.4	11	20	29	8.6	107	1	102	145	3.6	1.2	13.1	52.7	1.6	7.34	56	35	1	1	0	0	0	0	0	0	0	1	0	0	0	0	0	0	0	11.9368
38753859	0	70.5083	84	79	58	92	32.5	11	161	11.9	12	20	18	8.6	99	0.6	134	134	4	1.1	11.8	46.9	2	7.42	64	30	0	1	0	0	0	0	0	0	0	1	0	0	0	0	0	0	0	7.99236
30122899	1	91.1584	74	143	55	96	25.2	7.8	239	6.7	1	16	11	7.3	112	1.4	103	137	3.8								1	0	0	1	0	0	1	0	0	1	0	0	0	0	0	0	0	27.6486
30979789	1	91.1584	75	148	66	92	31.8	9.3	260	9.5	8	17	22	6.7	109	1.5	85	145	3.1								1	0	0	1	0	0	1	0	0	1	0	0	0	0	0	0	0	27.6486
30436402	1	70.0979	68	96	47	93	27.8	9.2	164	10.9	5	26	12	7.8	99	0.9	134	132	4	1.3	13.9	21.2	1.4	7.33	148	42	0	0	0	0	0	0	0	0	0	1	0	0	0	0	0	0	0	5.70278
31378939	1	69.8873	74	59	40	79	24.6	7.2	308	17	18	16	10	7.2	96	2.4	122	138	4.1	1.6	16.8	27.8	0.9	7.22	35	38	0	1	0	0	1	1	0	0	0	1	0	1	0	0	0	0	0	40.9194
37043604	1	59.1053	76	80	60	91	39.4	13.6	201	27.7	18	20	33	8.7	93	1.1	204	134	4.1	1.3	13.6	39					1	0	0	0	0	0	0	0	0	1	0	0	0	0	0	0	0	7.11875
33889724	1	68.7899	68	84	45	91	23.3	7.3	126	8.5	19	22	44	8.3	98	1.7	141	136	3.6	1.8	20.1	38.6					0	0	0	1	1	0	0	0	0	1	0	1	0	0	0	0	0	6.79861
34968353	1	68.9447	60	78	31	98	23.2	7.4	125	7.4	13	22	39	8.6	99	2	70	133	3.9	1.1	11.7	32.5					0	0	0	1	0	0	0	0	0	1	0	1	0	0	0	0	0	7.96181
39934059	1	50.917	80	89	45	90	28.2	9.6	220	16	9	25	32		100	1.6	95	137	4.5	1.4	15.1	28	1.6	7.38	116	37	1	1	0	0	0	0	0	0	0	1	0	1	0	0	0	0	0	13.9465
32223198	1	82.8828	64	90	44	91	33.4	10.8	89	14.9	13	17	31	8.5	99	1.9	103	133	4.5	1.5	15.8	28.5	1.6	7.33	69	28	0	1	0	0	0	0	0	0	0	1	0	0	0	0	0	0	0	9.22708
39957610	1	48.2587	59	88	37	94	21.8	7.1	97	7.6	23	20	37		97	6.1	142	132	5.4	1.1	12	27.6	0.6	7.39	84	36	1	0	0	0	0	0	0	0	0	1	0	1	0	0	0	0	0	10.4333
39018361	1	56.6075	74	72	39	85	24.4	8.3	133	8	9	21	14		102	0.7	104	138	4.7	1.3	14.3	30.2	1.1	7.29	95	38	1	1	0	0	0	0	0	0	0	1	0	0	0	0	0	0	0	7.52292
32052866	0	70.6505	79	97	40	94	24.7	7.6	131	18.8	19	19	27	7.9	103	1.5	146	138	4.1	1.5	16.8	28.2	2.4	7.33	158	42	1	1	0	0	0	1	0	0	0	1	0	0	1	0	0	0	0	12.041
37315827	0	77.4064	60	75	47	95	20.2	6.2	79	8.5	7	15	13	7.5	103	0.5	238	136	4.5	1.2	13.3	26.8	1.3	7.17	71	27	1	0	1	0	1	0	0	0	0	1	1	0	0	0	0	0	1	12.3229
34186836	0	73.7823	53	103	62	93	40.2	13.6	143	8.4	13	20	11	8.8	105	0.8	130	138	3.6	1.1	11.7	27.2					1	1	0	0	1	0	0	0	0	1	0	0	0	0	0	0	0	7.0125
30697046	0	52.8488	71	95	65	90	40.6	12.6	346	9.2	11	21	35	9	103	2	158	137	3.8	1.1	11.4	30.1					1	1	0	0	1	1	0	0	0	1	1	0	0	0	0	0	0	1.61458
35575216	1	78.4426	69	100	32	98	29.8	10	104	6.3	10	16	18	8.8	104	1.2	115	137	4.7	1.6	17.8	25.7	1.4	7.23	127	28	1	1	0	0	0	0	0	0	0	1	0	1	0	0	0	0	0	9.01111
37489540	0	84.7814	61	107	41	91	25.3	8.4	224	10.1	9	19	17	8.7	105	0.9	150	136	3.9	1.2	13.2	21.7					1	0	1	0	0	0	0	0	0	1	0	0	0	0	0	0	0	4.76736
35701550	1	63.8185	80	84	40	95	26.1	8.4	104	1.6	16	14	21	7.6	106	1.1	100	136	3.1	1.7	18.7	27.6					0	0	0	0	0	0	0	0	0	1	0	0	1	0	1	0	1	8.59792
38882925	0	74.5806	71	101	44	90	24.9	7.7	172	10	10	22	10	7.8	107	0.5	98	140	3.9	1.2	12.9	25.6	1.4	7.37	99	33	1	0	0	0	0	0	0	0	0	1	0	0	0	0	0	0	0	4.75417
35462148	1	45.6211	83	68	45	90	43.7	14.5	134	8.5	17	16	16	7.6	99	1	114	135	3.6	1.4	15.3	32.6	1.1	7.35	56	29	0	1	0	0	0	0	0	0	0	1	0	0	0	0	0	0	0	11.875
34462877	1	60.0765	71	72	50	98	26.5	8.6	78	3.2	14	21	27		104	1.4	116	136	5.3	1.2	13.5	27.1	1.2	7.34	147	25	1	0	0	0	0	0	0	0	0	1	0	0	0	0	0	0	0	8.82431
33863829	1	56.6756	64	77	44	92	26.6	8.9	104	5.1	8	22	20	8.4	104	1.3		136	4.7	1.2	13.1	23.1	1.4	7.31	107	34	1	1	0	0	0	0	0	0	0	1	0	0	0	0	0	0	0	12.9278
30671892	1	55.6461	71	92	47	92	24.3	7.8	112	10.8	9	23	9		108	0.6	97	142	4.2	1.3	13.9	30.6	1.4	7.36	170	34	0	0	0	0	0	0	0	0	0	1	0	0	0	0	0	0	0	4.69514
34156717	1	69.6043	87	60	44	87	36.8	12.4	34	3.1	20	10	20	7.7	97	1.3	277	135	3.7	1.4	15.2	30.9	7	7.12	46	27	0	0	0	0	0	0	0	0	0	1	0	0	0	0	0	0	0	19.0278
30609093	1	76.2488	58	102	27	93	28.4	9.3	159	14.7	13	22	33	8	86	2	198	130	3.7	1	10.5	23.3	1.7	7.2	38	35	1	1	0	0	0	1	0	0	0	1	0	1	0	0	0	0	0	5.81528
34783403	1	58.2019	63	129	62	93	37.8	12.6	166	7.9	16	26	11	9	102	0.8	163	139	4.5	1	10.6	27					1	0	0	0	0	0	0	0	0	1	0	0	0	0	0	0	0	1.47153
35868880	1	72.7786	83	100	52	97	29.5	9.3	227	12.4	16	19	49	7.9	108	2.2	209	137	5.7	1.1	11.9	29.3	1.6	7.36	102	20	0	1	1	0	1	0	0	0	0	1	1	1	0	0	0	0	0	27.4021
35988791	1	72.7786	79	144	60	100	26	7.8	288	11.2																	0	1	1	0	1	0	0	0	0	1	1	1	0	0	0	0	0	27.4021
33167499	1	72.8569	78	133	65	93	26.3	8.1	174	9.7	14	26	90	8.2	104	1.8	131	140	4.1	1.1	12.4	29.1					0	0	0	0	0	0	0	0	0	1	0	1	0	0	0	0	0	0.730556
34082755	0	39.6634	62	87	50	91	24.6	8.1	192	16.1	11	21	14	8.5	107	0.6	128	140	4.4	1.2	12.9	25.3	1.6	7.36	180	33	0	0	0	0	0	0	0	0	0	1	0	0	0	0	0	0	0	5.76597
31435609	0	78.2096	70	72	46	95	31.5	10	165	4.9	15	16	13	8.4	93	0.7	117	126	3.2	1.2	12.8	31.7	1.2	7.43	135	36	1	0	0	0	0	1	0	0	0	1	0	0	0	0	0	0	0	4.08681
30632176	1	58.9774	69	84	47	92	34.2	11.5	75	12.7	10	23	16		103	0.8	162	136	5	1.2	13.2	25.5	1.3	7.27	85	33	1	0	0	0	0	0	0	0	0	1	0	0	0	0	0	0	0	4.70625
38563165	1	69.0656	75	84	46	93	28.2	9.5	131	10.6	8	24	12		100	0.9	119	138	4	1.2	13.1	28	1.2	7.26	86	41	1	1	0	0	1	1	0	0	0	1	0	0	0	0	0	0	0	15.7931
30649699	1	79.5578	69	94	51	91	32.9	10.6	91	7	22	14	62	7.3	97	5.2	87	136	4.1	1.4	15.4	34.4					1	1	0	0	0	1	0	0	1	1	0	1	0	1	0	0	1	6.30347
32206072	1	79.5578	67	69	41	48	32.2	10.6	66	12.7	29	9	33	7.9	99	2.7	91	137	5.7	6.8	75		6.9	7.08	93	23	1	1	0	0	0	1	0	0	1	1	0	1	0	1	0	0	1	6.30347
30051564	1	66.7556	40	90	50	90	38	12.5	221	10.4	11	21	13	8.7	105	0.8	106	137	4	1.3	13.8	31.3					1	0	0	0	0	1	0	0	0	1	0	0	0	0	0	0	0	8.79028
30888429	0	52.5846	58	84	41	96	25.1	7.8	164	5.2	19	17	127	8.8	100	2.3	58	133	4.7	2	22.1	51.1	1.1	7.33	65	40	1	1	1	0	0	1	0	0	0	1	0	1	0	0	0	0	0	6.67569
39715431	0	52.5846	55	83	25	92	29.1	9.1	151	4.8	14	25	46	8.8	100	2	157	137	4	2.6	28.6	53					1	1	1	0	0	1	0	0	0	1	0	1	0	0	0	0	0	6.67569
32541790	0	52.4252	67	56	22	91	25.7	8.2	347	7.1	16	20	56	8.4	87	2.8	267	126	4.3	2.4	26.1	52.4					1	1	1	0	0	1	0	0	0	1	0	1	0	0	0	0	0	19.8854
36113976	0	52.4252	49	63	23	94	22.9	7.1	180	5.8	10	26	61	9.2	99	1.8	63	135	3.9	1.5	15.9	45.3	1.4	7.3	55	55	1	1	1	0	0	1	0	0	0	1	0	1	0	0	0	0	0	19.8854
36584534	0	52.1339	78	78	42	92	14.2	4.4	142	5.6	17	23	80	8.5	90	1.9	160	130	4.5	1	11.1	33.8	1.2	7.41	78	39	0	1	1	0	0	1	0	0	0	1	0	1	0	0	0	0	0	21.3368
35524778	0	52.013	77	74	48	95	27	8.2	239	10	17	16	35	8.8	105	2.7	255	135	4.7	1.9	20.8	43.3	1	7.15	59	31	0	1	1	0	0	1	0	0	0	1	0	1	0	0	0	0	0	9.52708
36821110	0	52.013	60	68	23	90	25.5	7.8	260	10.5	14	16	33	7.9	90	3.3	67	127	3.1	2.8	30.9	45.8					0	1	1	0	0	1	0	0	0	1	0	1	0	0	0	0	0	9.52708
32778993	0	54.7851	54	79	48	83	28.9	9.3	84	6.1	6	22	16	8.6	99	0.9	264	133	5	1.3	14.6	30.4	1.2	7.3	69	45	1	1	1	0	0	1	0	0	1	1	0	0	0	1	0	0	0	13.0007
31798554	0	52.9812	62	99	45	88	25.1	8.4	222	10.8	14	31	40	9.3	96	1.6	192	137	4.2	1.2	13.4	127					0	1	1	0	0	0	0	0	0	1	0	1	0	0	0	0	0	30.9667
39241321	0	53.3775	63	100	53	100	24.2	7.1	254	6.1	15	24	20	8.2	97	1.1	168	132	3.9	6	66	45.8		7.43	72	38	0	1	1	0	0	1	0	0	0	1	0	0	0	0	0	0	0	56.1326
30462792	1	75.0321	61	118	55	94	32.9	10.4	167	11.6	13	22	24	9.5	94	1.2	107	132	4.4	1.2	12.9	21					1	1	0	0	0	1	0	0	0	1	0	1	1	0	1	0	0	1.15417
33842768	1	84.7365	57	88	38	99	20.6	6.9	90	6.5	10	22	14		102	0.9	124	134	4	1.3	14.3	35.3	1.1	7.39	108	29	0	0	0	0	1	0	0	0	0	1	0	0	0	0	0	0	0	9.57569
34305760	1	54.437	53	98	50	94	39.3	13.2	201	8.7	17	22	14	8.8	102	0.7	208	138	3.7	1.1	11.4	49					1	0	0	0	0	0	0	0	0	1	0	0	0	0	0	0	0	2.89236
35560318	1	62.7064	63	89	49	93	25.6	8.8	157	11.9	10	23	11	8.2	101	0.8	119	140	4.4	1.2	12.6	26.7	1.8	7.28	88	34	0	0	0	0	0	0	0	0	1	1	0	0	0	0	0	0	0	6.67917
37813431	0	56.2718	75	80	61	95	31.5	10.2	249	8.2	6	37	4	8.3	78	0.4	114	126	2.7					7.46	114	61	1	1	1	0	0	0	0	0	0	1	0	0	0	0	0	0	0	21.6549
34172939	0	55.6382	85	84	50	95	32.2	11.3	376	17.3	8	23	5	8.3	95	0.4	202	131	3.4	1.4	14.7	20.8					1	0	0	0	0	0	0	0	0	1	0	0	0	0	0	0	0	8.21875
30176724	0	56.5702	87	78	52	93	34	11.8	340	7.5	12	23	7	8.2	68	0.6	123	110	2.1								1	1	1	0	0	0	0	0	0	1	0	0	0	0	0	0	0	34.6938
34897706	0	57.9833	73	83	36	99	22.8	7.9	182	9.8	13	12	17	6.8	93	0.6	91	128	3.4	1.2	12.6	28.7	0.9	7.25	169	29	1	0	0	0	0	1	0	0	0	1	0	0	0	0	0	0	0	27.5382
39291670	1	49.095	59	90	60	96	28.6	9.5	193	16.5	8	22	39	8.3	104	4.4	170	138	5.1	1.2	13.3	27.9	1.1	7.31	123	39	1	1	0	0	0	1	0	0	0	1	0	1	0	0	0	0	0	49.0507
31835310	0	73.6861	59	118	32	98	22.6	7.1	182	23.9	15	24	32	8.9	99	1.2	193	140	3.9	1.3	13.7	25.1	1	7.41	157	30	0	0	0	0	1	0	0	0	0	1	1	0	0	0	0	0	0	35.984
34478505	0	73.6861	74	68	31	95	27.2	8.2	211	12.1	13	29	34	9.7	94	1.1	80	132	5.1	2.1	23	66.1	0.6	7.23	51	37	0	0	0	0	1	0	0	0	0	1	1	0	0	0	0	0	0	35.984
32022779	1	78.2985	86	94	27	95	14.2	4.7	68	19.8	18	18	41	6.9	107	1.6	55	140	3.8	1.8	19.4	32	4.9	7.47	80	27	0	0	0	0	0	0	0	0	0	1	0	0	0	0	0	0	0	27.0701
38903260	1	69.7026	84	92	61	94	25.5	7.8	141	12.8	9	28	29	7.4	102	0.9	163	139	4.6	1.1	11.5	31.7					0	1	0	0	1	0	0	0	0	1	1	0	0	0	0	0	0	53.1583
30102457	1	80.6402	83	94	53	93	23.7	7.7	110	5.7	9	25	36	7.7	103	1.5	162	137	3.8			44	1	7.41	157	43	0	0	0	0	0	1	0	0	0	1	0	1	1	0	1	0	0	9.66319
36502902	1	80.6402	76	93	52	92	25.8	8	122	5.3	12	23	28	8.5	105	1.3	228	140	4.6	1.2	12.9	44.1					0	0	0	0	0	1	0	0	0	1	0	1	1	0	1	0	0	9.66319
33077886	1	80.9722	91	64	50	79	29.3	8.9	220	9.5	11	23	23	8.9	101	1.2	125	139	3.9	2.1	23.2	31.2	2	7.43	42	40	0	0	0	0	0	0	0	0	0	1	0	0	1	0	0	0	1	1.04653
30467581	1	80.6761	49	87	50	94	25.5	7.8	233	9.7	5	19	31	7.9	108	1.2	128	138	4.4	1.5	16.4	30.7	1.4	7.31	90	35	0	1	0	0	0	0	0	0	0	1	0	0	1	0	1	0	0	21.5333
35282730	0	88.7518	68	126	46	75	35.6	8.9	274	5.5	10	39	24	9.3	98	0.9	33	148	4.8					7.27	90	102	0	1	0	0	0	1	0	0	0	1	0	0	0	0	0	0	1	1.41806
31929859	0	88.6515	71	127	63	88	37	9.6	297	5.6	10	38	24	9.3	91	0.9	220	139	4.8	1	11.2	23.4	0.5	7.3	30	74	0	1	0	0	0	1	0	0	0	1	0	1	0	0	0	0	0	1.65556
31777308	1	69.3461	111	93	54	88	26.8	8.4	70	7.9	16	26	64	8.2	98	2.4	107	145	3.7	1.9	20.9	30.3	3.7	7.16	80	55	0	1	0	0	0	0	0	0	1	1	0	0	0	0	0	0	1	4.18819
38735752	1	49.2284	84	92	41	96	23.6	7.5	180	5.4	10	18	8	7.7	103	0.7	89	137	3.8	1.2	12.9	27.1	0.8	7.25	118	36	1	1	0	0	0	0	0	0	0	1	0	0	0	0	0	0	0	11.0083
38902953	1	49.2284	64	85	49	89	29.7	9.7	272	4.2	6	21	8	8.2	102	0.7	96	137	4.1	1.2	12.8	31.5					1	1	0	0	0	0	0	0	0	1	0	0	0	0	0	0	0	11.0083
35082974	0	72.3737	60	102	48	94	19.2	6.7	120	7.3	4	23	11		108	0.6	105	140	4.2	1.4	15.2	27.8	1	7.32	92	35	0	0	0	0	0	0	0	0	0	1	0	0	0	0	0	0	0	6.24583
32371371	0	55.2285	93	87	63	91	36.7	11.7	266	7.1	16	8	9	8.3	94	0.6	145	128	3.9	1.1	12.3	32.3		7.31	61	18	1	0	0	0	0	1	0	0	0	1	0	0	0	0	0	0	0	10.8431
39863808	1	73.8448	66	93	43	94	28.6	9.6	159	19.7	8	21	27		103	1	185	136	5.1	1.2	13	31.9	1.3	7.34	88	33	1	0	0	0	0	0	0	0	0	1	0	0	0	0	0	0	0	12.1014
30519605	1	66.656	64	89	56	93	40.5	13.8	177	6	12	21	13	9.2	100	0.8	191	135	3.5	1.1	12.4	27.2					0	1	0	0	0	0	0	0	0	1	0	0	0	0	0	0	0	4.44375
34328169	1	77.6234	69	103	45	93	45.3	14.7	166	34.8	12	21	17	8.6	108	1.1	117	141	4.3	3.5	38.1	49.4					1	1	0	0	0	0	0	0	0	1	0	0	0	0	0	0	0	16.091
34827383	1	77.6234	49	99	38	92	34	10.9	109	32.6	12	20	17	7.8	104	1.2	135	135	4.3	1.1	12	28.5	1.3	7.32	78	33	1	1	0	0	0	0	0	0	0	1	0	0	0	0	0	0	0	16.091
37318397	1	64.5982	70	91	50	84	32	10.7	129	10.5	12	24	17	8.3	105	1	102	138	4.3	1.2	13.2	23.9	1.1	7.31	76	35	1	0	0	0	0	0	0	0	0	1	0	0	0	0	0	0	0	12.2868
36523058	0	67.1205	63	72	42	93	25	8.3	186	6.8	8	18	11	8.2	107	0.8	86	137	3.7	1.1	12.2	29.6	0.9	7.18	96	34	1	0	0	0	1	1	0	0	0	1	0	0	0	0	0	0	0	7.775
36304149	0	89.374	87	106	47	92	26.8	8.7	159	6.9	11	23	14	8.4	100	0.6	182	133	3.7	1.1	12	26.2	1.6	7.3	195	30	0	0	0	0	0	0	1	0	0	1	0	1	0	0	0	0	0	5.08611
38583727	0	68.2371	54	99	44	93	22.5	6.7	224	11.2	14	21	25	8.9	97	1.1	239	137	5	1.1	12.4	26	1.2	7.1	80	42	0	1	0	0	0	1	0	0	0	1	0	0	0	0	0	0	0	5.20833
30507553	0	91.471	66	103	43	92	24.1	7	237	5	16	23	22	8.7	99	1	228	134	3.5	1.1	12.4	27.2					0	1	0	0	0	1	0	0	0	1	0	0	0	0	0	0	0	6.51667
34952627	1	72.5032	60	80	44	90	26.2	8.4	230	9	10	20	21	8.1	99	1	90	136	3.9	1.5	16	27.9	1	7.28	84	36	1	1	0	0	1	0	0	0	0	1	0	0	0	0	0	0	0	46.7764
35642172	1	72.5032	103	96	49	89	35.3	11.7	290	6.6	14	23	14	9.1	98	0.6	189	136	3.3	1.3	14.6	36.3	1.8	7.46	48	36	1	1	0	0	1	0	0	0	0	1	0	0	0	0	0	0	0	46.7764
33313161	1	75.8324	57	110	41	94	27.7	9.2	161	7.1	7	24	16	8.5	106	0.9	96	141	4.4	1.2	13.5	26.2	1.1	7.28	149	38	0	0	1	0	0	0	0	0	0	1	0	0	0	0	0	0	0	4.72361
37109603	1	57.7691	79	94	55	92	25.6	8.4	203	7.9	8	20	11	8.2	101	0.7	98	134	3.8	1.2	13.6	24.4	1.2	7.21	104	39	1	0	0	0	0	0	0	0	0	1	0	0	0	0	0	0	0	11.6951
39793481	0	68.1783	61	73	33	93	26.5	8.2	233	11.2	17	21	16	8.5	97	0.9	177	134	4.7	1.4	15.2	28.5	0.9	7.3	51	43	1	1	0	0	0	1	0	0	1	1	0	0	0	0	0	0	0	5.23333
31892172	1	58.9899	63	82	43	98	22.1	7.6	108	9.8	11	19	50		108	2	135	138	5.1	1.1	11.9	32.3	0.6	7.28	194	36	0	0	0	0	0	0	0	0	0	1	0	1	0	0	0	0	0	4.72222
34760621	1	78.0087	77	70	44	96	25.6	8.2	123	7.5	11	22	17	8	100	0.7	109	137	4.4	1.1	11.9	26.7	1.3	7.37	123	34	1	0	0	0	0	0	0	0	0	1	0	0	0	0	0	0	0	7.04375
38553250	1	67.04	75	76	41	92	31.6	10.2	117	13.7	8	22	18	8.2	109	0.8	174	140	4.6	1.2	12.9	27.2	1.4	7.25	75	39	0	0	0	0	0	0	0	0	0	1	0	0	0	0	0	0	0	14.1069
33491899	1	60.4685	68	101	52	92	28.7	9.9	108	5.9	7	21	10		110	0.8	107	140	4.6	1.3	14.6	29.8	1.2	7.31	136	36	0	0	0	0	0	0	0	0	1	1	0	1	0	0	0	0	0	4.60278
37157816	1	66.9486	49	97	46	92	28.4	9.9	160	5.7	12	23	19		100	1.1	162	135	4.5	1.1	12.3	25.8	1.4	7.39	78	27	1	1	0	0	0	0	0	0	0	1	0	0	0	0	0	0	0	9.04444
31132542	1	65.6565	58	110	57	90	36.4	13	263	9.5	18	21	22	8.9	93	1.3	261	130	4.3	1	11.1	27.1	1.3	7.43	49	28	1	1	0	0	1	0	0	0	0	1	0	1	0	0	0	0	0	4.92917
32010254	1	53.0323	92	120	61	94	31.7	10.2	112	9.1	9	27	12		99	0.8	193	135	4.3								1	0	0	0	0	0	0	0	0	1	0	0	0	0	0	0	0	6.91111
36676898	1	53.0323	63	87	42	86	32.4	10.7	121	8.1	6	25	13		102	0.6	107	137	4	1.3	14.5	28.7	0.8	7.34	87	39	1	0	0	0	0	0	0	0	0	1	0	0	0	0	0	0	0	6.91111
30563416	1	49.0812	81	91	53	96	38.2	12.8	122	14.2	8	23	14		104	0.7	147	135	5.1	1.1	12.4	24.2	1.7	7.26	124	40	0	0	0	0	0	0	0	0	0	1	0	0	0	0	0	0	0	7.97847
34764091	1	77.7697	79	86	48	89	36.2	12.3	384	17.4	3	23	20	8.5	105	0.9	212	134	4.3				5.5	7.3	57	41	0	0	0	1	1	0	0	0	0	1	0	1	0	0	0	0	0	10.5326
35701200	0	49.514	68	96	51	89	23.7	7.5	121	9.9	8	21	13		108	0.5	122	139	4	1.4	15.6	29.2	0.9	7.28	67	31	1	1	0	0	0	0	0	0	0	1	0	0	0	0	0	0	0	9.05278
34550538	0	69.9637	65	80	30	97	22.8	7.5	64	7.1	13	21	10		109	0.6	116	145	4.2	1.3	14.6	33.7	1.9	7.21	118	32	0	0	0	0	0	0	0	0	1	1	0	0	0	0	0	0	0	5.64236
35693732	0	94.7707	57	99	39	92	27.4	8.7	310	6.6	18	22	21	8.5	89	0.7	133	126	3.7	1.3	14	25.2					1	1	0	0	0	0	0	0	0	1	0	0	0	0	0	0	0	3.45208
39812384	0	80.9165	69	113	42	98	22.1	6.6	134	13	14	25	86	8.2	104	1.1	90	140	3.5	1.4	14.9	26.3	1.3	7.4	116	46	0	1	0	0	0	1	0	0	0	1	0	1	0	0	0	0	0	4.01597
33039753	0	80.8536	73	89	31	94	23.1	7.1	170	17.3	16	27	126	8.2	97	2.3	70	136	3.4	1.1	12.2	26.4					0	1	0	0	0	0	0	0	0	1	0	1	0	0	0	0	0	4.99097
39979502	1	56.4447	61	76	46	95	36.9	11.6	161	10.3	7	16	34	7.8	113	1.2	109	140	4.7	1.3	14	31.7	1	7.21	45	34	0	1	0	0	0	0	0	0	0	1	0	1	0	0	0	0	0	8.26389
34328603	0	71.3662	70	63	34	90	25.4	8.3	148	4.7	6	18	23	8.7	100	0.9	57	141	4.3	1.1	12.4	22.2	1	7.32	195	30	0	1	0	0	0	0	0	0	0	1	0	0	1	0	0	0	0	20.0479
32120442	1	67.0528	69	104	50	96	34.8	11	119	6	15	27	19	9.5	99	1.3	133	137	3.9	1.2	13.2	84.6	1.1	7.42	127	41	1	1	1	0	0	1	0	0	0	1	0	1	0	0	0	0	0	3.02153
32484484	1	75.1995	59	91	43	92	34.7	12.1	119	6.8	17	19	13	8.4	100	0.8	266	135	3.5	1.2	12.6	31.6					1	0	0	0	0	0	0	0	1	1	0	0	0	0	0	0	0	2.78958
31479872	0	77.1277	67	55	45	73	23.5	8.1	157	10.5	12	15	19	8.1	106	0.6	104	137	4.1	1.1	12.4	29.3	1.5	7.3	138	32	1	0	0	0	1	1	0	0	0	1	0	0	0	0	0	0	0	6.98889
32332612	0	77.1277	74	117	63	91	36	12.6	262	9.2	17	22	22	9	107	0.7	126	142	3.8	1	10.9	32					1	0	0	0	1	1	0	0	0	1	0	0	0	0	0	0	0	6.98889
36477265	0	63.0952	50	47	44	96	29.8	9.7	123	15.4	6	24	11	8.6	109	0.6	117	140	4.8	1.2	13.2	28.7	1.3	7.29	77	39	1	0	0	0	1	0	0	0	0	1	0	0	0	0	0	0	0	11.6458
31060371	1	91.0318	58	96	42	98	27.3	8.3	531	23.1	19	25	90	9	98	2.7	238	138	4.5	2.9	31.9	37.4	2.4	7.34	109	47	0	1	0	1	0	1	0	0	0	1	0	1	0	0	0	0	0	4.05833
32034853	0	37.1119	61	108	40	88	36.9	11.7	152	11.5	9	24	30		100	2.6	232	133	5.4	3.2	34.8						0	1	0	0	0	0	0	0	1	1	0	1	0	0	0	0	0	17.8069
38036594	0	71.8687	75	124	57	94																					1	1	0	0	1	0	0	0	0	1	1	0	0	0	0	0	0	21.5639
33217527	1	55.2214	64	93	56	92	21.5	7.3	255	11.7	9	20	13	7.9	103	0.9	106	136	3.6	1.2	12.8	20.9	1	7.26	162	36	1	1	1	0	0	0	0	0	0	1	0	0	0	0	0	0	0	8.80278
30073749	1	77.099	81	94	55	87	44	14.9	107	16.6	13	16	25	7.6	98	1.8	102	131	3.8	1.6	17	90.5	4.4	7.27	27	44	1	1	0	1	0	0	0	0	0	1	0	0	0	0	0	0	0	11.3514
32855723	0	85.3851	75	92	40	97	24.4	7.5	346	17	24	11	21	7.4	94	1.6	232	131	4.1				1.7	7.27	176	32	1	1	0	0	0	0	0	0	0	1	0	0	0	0	0	0	0	5.90556
30448570	0	81.5448	62	71	43	93	26.8	8.5	129	15.9	13	21	21	8.8	106	0.9	156	143	4.2	1.2	12.6	26.4	1.6	7.22	58	33	0	0	0	0	1	0	0	0	0	1	1	0	0	0	0	0	0	6.63264
34365313	1	76.0224	81	96	55	93	25.1	7.5	121	3.7	13	22	14	8.7	101	1	101	136	4.3	1.1	12.2	29.9	2.1	7.36	68	39	0	1	0	0	0	1	0	0	1	1	0	0	1	0	0	0	0	3.97083
37827606	1	61.1314	68	100	46	95	27	9.6	162	13.3	7	21	13		104	0.6	101	137	4.1	1.2	12.8	27.8	1.6	7.3	106	41	0	0	0	0	0	0	0	0	0	1	0	0	0	0	0	0	0	7.49931
35020409	0	57.9418	77	87	48	92	22.2	7.6	214	12.2	11	18	9	6.9	104	0.5	170	135	3.1	1.2	13.5	22	2.5	7.31	68	29	0	0	0	0	0	0	0	0	0	1	0	0	0	0	0	0	0	8.63056
30576777	1	78.019	57	89	32	91	24.1	7.9	93	10.5	12	19	45	8.3	99	2.3	155	133	3.9	1.6	17.2	36.8	1.8	7.33	73	33	0	1	0	0	0	0	0	0	1	1	0	1	0	0	0	0	1	12.9826
33355656	1	78.019	70	91	42	82	25.4	7.7	169	7.6	8	23	48	8.2	108	1.3	101	145	3.6	2.5	27.1		3.6	7.44	90	32	0	1	0	0	0	0	0	0	1	1	0	1	0	0	0	0	1	12.9826
38788318	1	78.019	77	90	56	79	24	6.6	247	19.9	21	18	50	12	105	1.7	554	144	5.4	3.5	38.6	34.2	11.4	7.05	118	33	0	1	0	0	0	0	0	0	1	1	0	1	0	0	0	0	1	12.9826
30753612	1	56.8873	64	94	55	86	29.3	9.5	145	16.2	9	19	16	7	107	0.8	159	138	4.6	1.1	11.9						0	0	0	0	0	0	0	0	0	1	0	0	0	0	0	0	0	13.3826
36800797	1	87.305	68	88	43	95	26.4	8.6	171	6	12	19	18	7.6	106	0.4	181	135	3.7	1.2	12.5	26.7	0.9	7.3	170	28	1	0	0	0	0	0	0	0	0	1	0	0	0	0	0	0	0	6.32569
38660910	1	64.4717	58	134	75	85	37.2	13	206	6	19	19	14		98	0.9	241	132	3.7	1.1	11.5	27.6					0	0	0	0	0	0	0	0	0	1	0	0	0	0	0	0	0	3.87222
37574043	1	68.402	49	59	12	78	30.5	9.7	206	6.7	17	18	35	7.4	94	6.3	251	128	3.6	1.6	17.6	37.1	0.9	7.32	179	41	0	1	0	0	0	0	0	0	0	1	0	1	0	0	0	0	0	45.1514
30851647	1	69.3256	32	35	18	92	22.5	7.8	78	21.2	27	18	59	8.3	86	3.6	114	128	3	1.1	11.5	38	1.4	7.26	65	33	0	1	0	0	0	0	0	0	0	1	0	1	0	0	0	0	1	50.5542
33884450	1	69.3256	86	71	17	85	25.4	8.5	106	13.3	24	13	30	7.1	93	6.6	81	129	3.3	1.4	15.7	36.5	3.4	7.35	106	25	0	1	0	0	0	0	0	0	0	1	0	1	0	0	0	0	1	50.5542
38826018	0	85.4618	67	85	46	100	31.7	10.3	148	13.4	9	27	13	8.6	102	0.8	69	138	3.6	1.6	16.9	29.1					0	0	0	0	1	0	0	0	0	1	1	0	0	0	0	0	1	14.9375
31449537	0	95.6711	74	77	40	75	19.9	6	136	28.8	19	11	36	7.1	105	0.9	195	140	3.7	1	11.2	23.6		7.21	90	26	1	1	0	1	0	0	0	0	0	1	0	0	0	0	0	0	1	3.53889
30125126	1	61.451	59	82	46	94	33.2	10.9	173	13.4	8	23	11		101	0.9	145	134	4.5	1.3	14.3	23.9	1.1	7.35	107	39	0	0	0	0	0	1	0	0	0	1	0	0	0	0	0	0	0	6.90625
36383708	1	60.7246	60	86	48	96	28.9	9.8	84	9.1	6	23	8	7.4	104	0.7	138	136	4.5	1.1	11.9	24.8	1	7.26	164	39	0	0	0	0	0	0	0	0	0	1	0	0	0	0	0	0	0	7.94653
33470374	0	87.9132	70	58	32	96	24.8	8.2	89	8.6	12	19	21	8.4	107	0.9	164	136	3.4	1.1	11.7	27.4	1.7	7.39	250	28	1	1	0	0	0	0	0	0	0	1	0	1	0	0	0	0	0	7.24583
34903867	1	75.3835	78	78	41	95	17.4	6.1	72	4.8	9	21	23	7.6	106	0.9	230	136	4.4	1.2	12.6	27.4	1.8	7.19	160	33	0	0	0	0	0	0	0	0	0	1	0	0	0	0	1	0	0	8.53125
31732778	1	84.2463	81	87	48	78	23.5	6.9	196	6.9	14	22	58	7.5	106	0.9	200	145	4.3	2	21.6	35.2	2.1	7.35	51	36	1	1	0	1	1	0	0	0	0	1	0	0	0	0	0	0	0	13.9382
38877240	1	67.216	112	93	47	93	26.1	7.6	24	17	6	28	46	8.8	107	0.8	104	142	4.4	1.3	14.5	34.4	1.5	7.2	68	74	0	0	0	0	1	0	0	0	0	1	0	0	0	0	0	0	1	8.1
39287224	1	50.8537	90	77	47	91	27.4	10	167	11.7	6	25	17	8.4	104	0.8	127	137	3.9	1.3	14.6	25	1.1	7.29	96	33	1	1	0	0	0	0	0	0	0	1	0	0	0	0	0	0	0	6.92778
34485221	0	66.3206	54	92	42	88	29.8	8	171	7.1	13	29	33	8.7	95	1.3	235	137	4.3	1.3	14	28.2	1.9	7.31	37	65	0	1	0	0	0	1	0	0	0	1	0	1	0	0	0	0	0	8.86736
30587304	1	55.2245	76	76	57	84	25.3	9.2	97	3.2	16	8	35	7.2	68	1.7	101	111	3	1.6	17.9	29.4	3.9	7.2	21	25	1	1	0	0	0	0	0	0	0	1	0	1	0	0	0	0	0	14.9986
36769516	1	74.386	59	97	41	96	23	7.9	192	13.7	8	21	17	7.2	87	0.7	148	118	3.8	1.2	13.3	29.2					0	0	0	0	0	0	0	0	0	1	0	0	1	0	0	0	0	15.75
30822633	0	67.014	34	80	28	94	32.5	10.6	190	8.1	13	22	17		99	0.6	118	134	4.6	1.5	16.1	34.1					1	1	0	0	0	0	0	0	0	1	0	0	0	0	0	0	0	16.5042
39821124	0	67.014	73	66	42	96	19.8	6.3	31	7.1	9	19	15	8.2	102	0.8	126	139	4.3	1.3	14.1	28.6	1.5	7.25	78	32	1	1	0	0	0	0	0	0	0	1	0	0	0	0	0	0	0	16.5042
31518309	0	84.3082	64	88	40	62	34.8	10.9	208	10.5	21	20	31	7.2	103	1.6	476	140	3.5	1.3	14.3	39.2	6	7.27	60	34	1	0	0	1	0	0	0	0	0	1	0	0	0	0	0	0	1	0.497917
38426818	1	63.7794	54	91	44	93	29.3	9.8	152	8.3	12	22	23	9.3	98	1.2	142	138	4.3	1.1	11.7	22.9	1.1	7.32	114	33	0	0	0	0	1	0	0	0	0	1	0	0	0	0	0	0	0	9.06181
34621712	1	73.9775	78	94	46	95	33.3	10.9	189	10.9	10	22	17		105	0.8	128	138	4.3	1.2	13.4	25.7	1.8	7.34	170	32	0	0	0	0	0	0	0	0	0	1	0	0	0	0	0	0	0	4.61458
35951623	1	73.1157	67	98	50	90	29	9.7	223	10.5	12	25	17	8.5	101	0.9	120	135	4.2	1.2	12.5	26.6	1.4	7.29	74	39	1	0	0	0	0	0	0	0	0	1	0	0	0	0	0	0	0	6.43611
30064922	1	62.5382	56	80	51	92	26.6	7.5	217	6.6	17	12	91	8	99	7.2	120	130	4.5	1.4	14.7	29.9		7.23	51	36	1	1	0	0	0	0	0	0	0	1	0	1	0	0	0	0	0	9.97292
34464832	1	61.1341	66	143	41	91	25.6	8.5	189	12.3	24	3	108	8.8	81	8.2	111	128	3.9	0.9	9.8	42.4	1.1	7.31	50	38	1	0	0	1	0	0	0	0	0	1	0	1	0	0	0	0	0	47.6729
35008307	1	60.1104	64	141	51	90	31.6	10.6	238	15.4	15	18	74	9	101	6.1	104	139	3.8	0.9	9.8	49.7					1	0	0	0	0	0	0	0	0	1	0	1	0	0	0	0	0	3.73403
37586359	0	74.4278	61	91	41	93	37.6	12.5	193	8.2	13	21	19	9.6	103	0.7	139	138	4.3	1.1	11.4	27.9					1	0	0	0	1	1	0	0	0	1	0	0	1	0	1	0	0	8.68611
39444424	0	74.4278	52	97	42	97	36.3	12.1	229	21.5	12	20	25	8	107	0.8	150	139	4	1.1	11.7	21	1.7	7.43	267	35	1	0	0	0	1	1	0	0	0	1	0	0	1	0	1	0	0	8.68611
35760876	1	73.616	47	90	40	95	26.1	8.4	119	11	15	17	59	7.6	101	3	88	133	4.3	1.2	13	29.2	0.9	7.28	61	39	1	0	0	0	0	0	0	0	0	1	0	0	0	0	0	0	0	14.8764
33839669	0	84.3425	70	86	34	92	26.2	8.5	139	6.7	14	16	13	7.8	103	1	174	133	4.7	1.5	16.8	29.7	1.2	7.26	78	31	1	1	1	0	0	0	0	0	0	1	0	1	0	0	0	0	0	26.9792
38824019	0	67.9081	94	132	67	81	22.7	7.6	101	9.5	8	26	19	7.8	92	0.8	64	129	3.1	1.2	13.2	21.4	0.7	7.37	168	49	1	0	0	0	1	0	0	0	0	1	0	0	1	0	1	0	1	8.40903
37453399	1	68.0467	72	69	32	89	23.2	7.1	127	7.6	19	14	78	8	80	4.7	153	118	4.2	1.7	18.7	39.5	1.5	7.31	109	32	1	1	1	0	0	0	0	0	0	1	0	1	0	0	0	0	1	3.56319
35948668	0	65.7538	75	94	32	64	25.7	7.9	442	7.7	15	17	25	8.2	96	1.3	100	133	3.6	4.3	47.3	45.9					0	1	0	0	0	0	0	0	0	1	0	0	1	0	1	0	0	18.9569
30593048	1	73.2646	72	82	49	91	18.4	5.6	134	7.8	11	19	31	8.4	103	1.4	161	136	4.8	1.3	13.9	26.2					0	0	0	1	0	1	0	0	0	1	0	0	0	0	0	0	0	5.76597
36824508	1	71.3614	67	98	51	91	29.8	10.3	104	12.2	9	20	11	8.3	104	0.9	113	136	4.3	1.1	11.9	28.5	1.1	7.27	78	31	0	0	0	0	0	0	0	0	1	1	0	0	0	0	0	0	0	6.70486
30974510	0	46.7904	88	84	42	95	27.4	8.9	304	22.8	8	24	16		102	0.5	124	136	5.4	1.1	12.3	33.6	0.9	7.31	85	37	1	0	0	0	0	0	0	0	0	1	0	0	0	0	0	0	0	11.066
30096619	1	80.2369	44	77	43	92	40.6	13.1	116	5	13	18	32	8.7	103	1.2	113	136	4.8	1.3	13.8	79.9					0	0	0	0	0	0	0	0	0	1	0	0	0	0	0	0	0	3.1875
31414882	1	61.723	72	100	47	97	38.2	12.5	177	10.5	14	20	20	8.2	102	0.7	123	135	3.7	1.1	11.5	25.5					0	0	0	0	0	0	0	0	0	1	0	0	0	0	0	0	0	23.1979
31491370	1	61.723	53	73	46	94	34.1	11.4	198	13.4	14	23	16	8	104	0.8	94	141	3	1.2	12.9	25.9	1.5	7.45	174	37	0	0	0	0	0	0	0	0	0	1	0	0	0	0	0	0	0	23.1979
39793956	0	79.0041	93	73	42	90	30.7	9.8	178	15.2	18	19	42	8.3	93	2.1	208	125	4.4	1	10.4	22.5	2.2	7.1	76	52	1	1	0	1	0	1	0	0	0	1	0	1	0	0	0	0	0	10.8229
33466046	0	65.8928	100	86	45	84	22.7	7	266	6.7	10	23	9	8.5	97	1.7	78	132	3.4	1.4	15.3	68.7	2	7.31	55	41	0	1	0	0	0	0	0	0	0	1	0	1	0	0	0	0	0	42.0729
34161977	0	65.8928	76	88	10	94	24.4	7.4	248	6.2	8	28	12	8.6	98	2.4	69	134	3.3	1.4	15	34.6		7.45	95	41	0	1	0	0	0	0	0	0	0	1	0	1	0	0	0	0	0	42.0729
34375713	0	65.8928	69	74	33	98	23.6	7.2	210	11.6	15	13	61	9.8	99	5.5	217	127	3.7	1.9	20.2	24.3	0.9	7.27	109	27	0	1	0	0	0	0	0	0	0	1	0	1	0	0	0	0	0	42.0729
32534666	0	65.4514	76	91	48	69	21	6.5	115	3.2	17	17	48	8.4	93	5.8	95	133	4.9	1.4	15.5	139.2	0.8	7.14	64	46	0	1	0	0	0	1	0	0	1	1	0	1	0	0	0	0	0	37.1847
35941195	1	73.0114	85	90	42	96	41.1	13.3	117	9.7	11	19	20	7.4	118	0.7	145	150	3.7	1.2	13.5	31.3					0	0	0	1	0	1	0	0	0	1	0	0	0	0	0	0	0	4.55972
31724298	0	76.3667	63	112	44	94	39.7	12.6	99	11.6	17	23	14	9.1	99	0.6	139	136	4	1.5	16.4	26.1					1	0	0	0	1	1	0	0	0	1	1	0	0	0	0	0	1	3.15903
32135274	1	64.4956	74	80	43	91	25.1	8.4	149	10	13	21	21	9	100	1.2	171	136	5.3	1.3	13.9	26.9	1.4	7.3	195	34	1	1	0	0	0	0	0	0	0	1	0	0	0	0	0	0	0	6.60764
37664784	0	61.4388	72	89	39	97	23	7.1	145	13.7	11	21	29		100	4.4	88	135	4.8	1.2	12.5	24.7	1	7.28	188	34	0	0	0	0	0	0	0	0	0	1	0	1	0	0	0	0	0	5.88889
33555887	1	63.897	77	88	44	95	24.8	7.5	237	13.6	10	19	22	7.2	105	1.7	210	134	4.7	1.4	14.8	35.2	1.2	7.28	92	36	0	0	0	0	0	0	0	0	0	1	0	0	0	0	0	0	0	44.1174
33637376	1	64.0298	74	101	62	98	25.8	7.3	350	12.1	8	33	44	7.9	108	1.1	189	150	3.3	1.6	17.8	31.6	3.5	7.43	73	51	1	0	0	0	0	0	0	0	0	1	0	0	0	0	0	0	0	11.6236
32127502	1	64.1527	60	76	49	99	23.8	7.7	401	10.1	11	23	98	9.3	86	3.5	158	125	4.5	1.1	12.1	55	1.2	7.1	67	90	1	0	0	0	0	0	0	0	0	1	0	1	0	0	0	0	0	16.8028
33318601	1	57.0383	80	94	57	88	35.4	10.9	146	19.7	12	20	8	8.4	100	0.8	192	136	4.3	1.1	12.1	25.1	5.5	7.32	172	44	0	1	0	0	1	0	0	0	0	1	0	1	1	0	0	0	0	13.7778
30547100	1	75.1771	88	60	38	90	24.7	7.6	503	16.2	17	12	102	8.5	116	4	106	147	4.7	1.1	12.2	61.3	1.1	7.08	66	40	1	0	0	0	1	0	0	0	0	1	0	0	1	0	1	0	1	24.3708
30679340	1	75.1771	63	68	41	62	25.8	7.8	453	14.8	17	13	91	7.9	114	3.9	140	147	5	1.2	13.3	49.7					1	0	0	0	1	0	0	0	0	1	0	0	1	0	1	0	1	24.3708
36952026	1	75.1771	112	63	39	70	33.1	10.8	437	7.4	15	12	15	7.2	92	1	135	128	5.5	1.3	13.8	28.2	3.4	7.13	60	34	1	0	0	0	1	0	0	0	0	1	0	0	1	0	1	0	1	24.3708
38886165	1	55.3833	77	86	38	96	35	12.2	234	16.3	12	21	16	8	106	0.6	167	139	4.5	1.2	13.5	27.8	1.3	7.27	98	37	1	0	0	0	0	0	0	0	0	1	0	0	0	0	0	0	0	5.64722
39493523	0	76.8151	107	75	52	96	34.2	10.1	217	20.7	14	18	20	7.9	107	1.3	162	141	4.7	1.3	14.5	24.2	1.7	7.18	51	54	1	1	0	0	0	1	0	0	0	1	0	0	0	0	0	0	0	11.8549
34437487	0	66.128	57	89	45	95	21.1	6.7	144	9.7	10	21	7	8.1	108	0.7		139	4.5	1.2	13.5	25.4	1.8	7.29	111	33	1	1	0	0	0	1	0	0	0	1	0	1	0	0	0	0	0	6.63194
31654925	1	61.6417	92	86	61	93	37.1	11.7	290	14.4	17	26	120	8.3	85	1	265	133	3.7	1.3	13.9	29.9	1.7	7.54	156	28	0	1	0	0	0	0	0	0	0	1	0	1	0	0	0	0	0	10.7861
34582062	1	61.7124	70	65	39	93	27.9	8.5	109	13.3	20	13	78	7.8	97	3.2	73	132	5.5				5.1	7.29	127	24	1	1	0	0	0	0	0	0	0	1	0	0	0	0	0	0	1	20.6944
37365611	1	61.7124	85	74	40	96	34.2	10.3	277	15	16	25	76	8.2	105	1.2	152	146	4.2				2.2	7.41	60	45	1	1	0	0	0	0	0	0	0	1	0	0	0	0	0	0	1	20.6944
38021063	1	61.7124	67	79	62	95					15	22	63	8.8	102	1.3	66	139	5.1								1	1	0	0	0	0	0	0	0	1	0	0	0	0	0	0	1	20.6944
32454346	1	61.6126	91	86	62	99	37.3	11.6	285	13.9	19	27	71		99	1.1	226	145	4.2	1.1	12.1	27.3		7.52	98	39	1	1	0	0	0	0	0	0	0	1	0	0	0	0	0	0	0	8.5125
35572664	1	92.4238	62	121	58	94	36.6	11.1	151	6.4	15	26	25		100	1.1	207	136	4.5	1	10.7	34.6					0	1	0	1	1	0	0	0	0	1	1	0	0	0	0	0	1	4.20347
30021875	0	89.017	22	76	18	80	42.1	13.7	285	22.8	8	18	23	14.2	93	1	123	129	4.5	1.2	13.6	53.2	8.9	7.06	32	84	0	1	0	0	0	0	0	0	0	1	0	0	0	0	1	0	1	6.84931
31486375	1	62.102	70	86	45	94	33.5	11.6	82	6.7	12	23	27	8.4	104	1.5	109	136	4	1.1	11.6	26.3	1.3	7.31	73	37	0	0	1	0	0	1	0	0	0	1	0	1	0	0	0	0	0	4.27014
32481717	1	81.1101	73	94	31	91	32.3	10	178	9.6	11	32	21	9.4	99	0.7	92	140	4.1	1.1	12	26.6					1	1	0	0	0	1	0	0	0	1	1	0	1	0	1	0	0	3.6
36653221	1	66.9747	67	95	46	94	32.8	10.3	146	17.8	6	20	14		105	1	134	139	4.6	1.4	14.7	24.9	0.9	7.3	121	38	0	1	0	0	0	0	0	0	0	1	0	0	0	0	0	0	0	5.59028
31525169	1	73.8346	85	103	63	91	36.8	11.7	173	19.2	21	17	43	8.8	99	1.7	227	139	3.6	1.6	17.3	28.3	2.2	7.35	64	33	1	1	1	0	0	0	0	0	0	1	0	1	0	0	0	0	0	6.89167
33747085	0	56.3153	72	101	27	92	24.4	8.4	370	11.5	9	22	27	7.8	95	1.2	160	128	3.9	1.2	13.2	30.7					1	1	1	0	1	0	0	0	0	1	1	1	0	0	0	0	1	1.71875
38627635	0	56.3153	100	93	54	94	24.4	8.4	370	10.1	12	21	27	7.9	99	1.2	160	134	3.9	1.1	12.1	24.5					1	1	1	0	1	0	0	0	0	1	1	1	0	0	0	0	1	1.71875
39687651	0	59.0709	68	87	42	88	23.5	7.7	103	23.8	13	25	83	8.2	109	1.3	107	151	3.3	3.5	37.9	32.7	2.3	7.29	69	33	1	1	0	0	0	1	0	0	0	1	0	0	0	0	0	0	0	48.7493
31375057	0	59.2223	59	100	39	93	22.3	7	338	23.6	15	17	115	10.2	96	1.3	84	131	3.2	1.4	15.7	26.3	0.3	7.29	85	33	1	1	0	0	1	1	0	0	0	1	0	0	0	0	0	0	0	19.384
30946059	0	66.5191	83	102	33	89	24.6	7.7	267	7.3	13	15	46	8.2	102	1.3	164	137	4.5	1.2	13.5	23.1	2.6	7.14	60	27	1	1	1	0	0	0	0	0	0	1	0	0	0	0	0	0	0	0.608333
35597217	1	63.6873	77	125	47	92	27.4	9.1	237	7.7	14	21	32	8.2	107	2.4	256	143	3.9	1.1	11.7	30.3		7.32	70	47	0	1	0	0	1	0	0	0	0	1	0	1	0	0	0	0	0	22.9062
39175529	1	76.2984	69	84	42	94	20	7	64	7.6	9	16	31	7.4	101	1.1	219	134	4.2	1.4	15	23.2	1.1	7.28	129	35	0	0	0	0	0	0	0	0	0	1	0	0	0	0	0	0	0	5.63125
31621497	1	67.7995	75	89	39	91	27.5	9.2	104	10.7	9	25	19	8.5	106	0.9	144	141	4.5	1	10.4	20.1	1.7	7.31	105	42	0	0	0	0	0	0	0	0	0	1	0	0	0	0	0	0	0	4.94931
36868997	1	60.7216	67	101	60	92	35.1	12.3	126	5.8	11	24	12	7.9	96	0.7	157	133	3.8	1.1	11.5	25.1	1.7	7.32	71	39	1	0	0	0	0	0	0	0	0	1	0	0	0	0	0	0	0	6.08681
30042134	1	64.4732	83	84	63	91	38.6	13.4	167	17.2	12	23	18	9.2	97	0.9	283	132	4	1.2	13.3	30.1					1	0	0	0	0	0	0	0	1	1	0	0	0	0	0	0	0	9.81736
31433394	1	64.4732	61	89	49	93	32.9	11.7	134	8.2	7	21	12	9.5	98	0.6	234	129	3.9	1.2	12.8	27.2	0.9	7.25	140	40	1	0	0	0	0	0	0	0	1	1	0	0	0	0	0	0	0	9.81736
37954674	1	87.9296	38	102	47	92	28.9	8.7	81	6.6	15	21	81	7.5	102	2.5	241	142	4.3	1.5	16	22		7.26	71	59	1	0	0	0	0	0	0	0	1	1	0	1	0	0	0	0	0	2.08889
35390755	1	76.4978	58	96	32	88	27.6	9.3	109	10.7	10	19	11		104	0.9	116	136	4.1	1.4	15.2	27.6	1	7.32	217	31	1	0	0	0	1	0	0	0	0	1	0	0	0	0	0	0	0	12.7903
39540017	1	74.7795	92	83	56	79	50.4	15.7	182	22.1	14	33	66	9.9	90	1.5	132	141	3.9	1.4	15.1	31.2	1.9	7.34	28	65	0	1	0	0	0	1	0	0	0	1	0	1	0	0	0	0	1	1.82222
34777495	1	79.7247	39	72	47	96	30.8	10.2	204	11	11	17	28	6.9	101	0.9	88	136	3.8	1.1	11.6	26.1	1.8	7.44	65	28	1	0	0	0	0	0	0	0	0	1	0	0	0	0	0	0	0	3.02431
32874443	1	78.5997	81	101	47	91	32.3	11	184	9.6	16	14	17	7.9	116	0.6	73	150	3	1	10.3	27.9					0	0	0	1	1	0	0	1	0	1	1	0	0	0	0	0	0	13.7431
36142655	1	74.1168	62	89	50	95	22.9	7.4	183	9.8	11	26	9		102	0.6	74	140	4.1	1.4	14.9	28.7	1.8	7.45	144	32	1	1	0	0	1	0	0	0	0	1	0	0	0	0	0	0	0	8.93819
35832710	1	80.9931	85	43	18	67	25.8	7.4	307	17.8	29	2	32	8.4	92	1.9	30	137	4.8	2.7	29	40.2	7.6	6.93	21	18	1	1	0	0	0	0	0	0	0	1	0	1	0	0	0	0	1	1.83194
31677591	0	90.7293	66	83	39	93	22.9	7.2	113	10.1	12	22	111	9.2	104	2.6	93	138	4.4	2.8	30.1	37.3					0	1	0	0	0	0	0	0	0	1	0	1	0	0	0	0	0	5.89583
39715292	1	51.6072	73	83	47	95	38.4	12	231	9.5	9	22	14	8.9	101	0.8	104	133	4.6	1.2	13.4	29.8	1.1	7.28	101	35	1	1	0	0	0	0	0	0	0	1	0	0	0	0	0	0	0	20.0278
35574278	0	80.4705	68	103	41	92	31	10.1	277	5.3	9	24	22	8.8	105	0.7	131	139	3.8	1	10.9	40.3					1	1	0	0	0	1	0	0	0	1	0	0	0	0	0	0	0	6.93333
31990358	1	66.0922	50	73	47	94	26.8	7.4	208	4.6	7	21	29	10.2	107	0.8	67	138	3.9	1.8	20.1	37.5					0	1	0	0	0	1	0	0	0	1	0	0	0	0	0	0	0	2.06667
36125918	0	71.1205	74	88	40	92	23.3	7.7	158	11.2	11	21	27	8.2	106	1.1	95	140	4.5	1.1	12.3	28.4	0.7	7.36	110	27	0	0	0	0	0	0	0	0	0	1	0	1	0	0	0	0	0	5.70833
38698583	1	46.1123	76	71	33	86	18.2	5.4	255	17.5	27	12	42	7.7	82	3.9	118	131	5.5	2.8	31	32.9	11	7.05	95	28	0	0	0	0	0	0	0	1	0	1	0	1	0	0	0	0	1	2.18194
30950863	1	46.0055	80	111	66	89	24.9	7.6	245	11.2	14	17	37	8.3	94	4.9	87	134	5	1.2	12.9	29.3					0	0	1	0	0	0	0	0	0	1	0	1	0	0	0	0	0	2.26597
30686497	0	71.4067	87	90	40	95	26.4	8.3	186	10.3	7	23	13	8	102	0.9	123	137	4	1.2	13.4	25.8	1.6	7.26	81	34	1	1	0	0	0	0	1	0	0	1	0	1	0	0	0	0	0	38.8965
36551648	0	72.0543	58	89	50	93	42.6	14.3	148	5	18	24	14	9	100	0.6	225	139	3.6	1.1	11.5	28.3					1	0	0	0	0	0	0	0	0	1	0	0	0	0	0	0	0	6.69236
35326470	0	57.7579	68	101	46	94	26.2	9	90	5.3	7	20	15	7.4	107	0.5	118	135	3.8	1.2	13	29					0	1	0	0	0	0	0	0	0	1	0	1	0	0	0	0	0	9.90347
33051502	1	72.4081	56	74	41	95	29.5	10.4	94	8.7	11	22	16		102	0.8	117	134	4.1	1.1	12.2	31.4	1.6	7.38	78	38	1	0	0	0	0	0	0	0	0	1	0	0	0	0	0	0	0	7.70139
32744420	1	84.6188	85	88	54	93	23.9	6.7	144	8.3	11	29	51	8.6	102	1.2	137	145	3.7	2	22.2	32.6					1	1	0	1	0	0	0	0	0	1	0	0	0	0	0	0	0	7.81597
30718168	1	84.8979	93	82	51	95	23	6.9	167	9.6	13	38	80	8.9	95	1.2	133	146	4.2	1.4	15.4	28.6					1	1	0	1	0	0	0	1	0	1	0	0	0	0	0	0	0	9.74306
32099311	1	84.8979	100	84	53	82	24.1	7	150	7.6	11	35	37	8.3	98	0.9	113	146	3.5	1.5	16.1	27	0.9	7.39	45	60	1	1	0	1	0	0	0	1	0	1	0	0	0	0	0	0	0	9.74306
32029206	1	83.8417	90	91	50	94	27.9	8.6	114	8.7	12	22	35	8	100	0.7	153	144	3.4	1.3	14	60.3	0.9	7.26	69	53	1	1	0	1	0	0	0	0	0	1	0	0	0	0	0	0	0	10.5389
35185510	1	83.8417	96	78	44	95	29.6	9.1	129	26.5	14	19	41	8.6	104	1.5	150	141	3.5	1.5	16.6	70.8	2.7	7.34	38	47	1	1	0	1	0	0	0	0	0	1	0	0	0	0	0	0	0	10.5389
38099047	1	84.8483	92	87	47	85	26.4	7.1	156	9.9	13	33	55	8	98	1	118	147	3.7	2.1	23	35.8	1.5	7.43	56	54	1	1	0	1	0	0	0	0	0	1	0	0	0	0	0	0	0	9.84792
33008453	1	64.5962	60	65	28	93	36.2	11.5	191	14.1	17	15	57	8.5	102	2.6	146	134	5.1	3.2	34.7						1	1	0	0	0	0	0	0	0	1	0	1	0	0	0	0	0	10.1819
31839227	1	80.2304	77	51	31	98	21.1	7.6	83	8.1	9	18	9	7.3	105	1.1	97	140	3.2	1.3	13.8	31.6	1.1	7.27	92	31	1	0	0	0	0	0	0	0	0	1	0	0	0	0	0	0	0	13.616
32226768	1	69.0355	65	82	48	96	21.4	6.3	169	17.4	7	18	24		112	2.1	100	140	5.7	1.3	13.6	26.3	0.7	7.21	100	35	1	1	0	0	0	0	0	0	0	1	0	1	0	0	0	0	0	53.8354
31465929	0	61.859	54	90	45	97	23.6	7.8	158	7.3	9	24	9	8.2	108	0.4	100	141	3.8	1.3	14.2	28.1	1.9	7.35	114	33	1	0	0	0	0	0	0	0	0	1	0	0	0	0	0	0	0	4.67778
32399441	1	56.5248	93	112	74	95	27	7.4	250	7.9	11	34	14	9.1	87	0.6	169	135	3.8	1.5	16.2	27.2					0	1	0	0	0	0	0	0	0	1	0	0	0	0	0	0	0	17.6632
36726224	0	83.4785	50	83	29	92	24.9	8.1	154	9.2	8	19	8	8	107	0.4	100	138	3.9	1.2	13.3	27.4	1.3	7.27	64	29	1	0	0	0	0	0	0	0	0	1	0	0	0	0	0	0	0	6.76389
38929622	1	69.9085	74	87	51	87	23.3	8.3	100	7.9	13	22	15	8.3	103	0.9	127	139	3.9	1.2	12.6	18.3	2	7.24	58	32	1	1	0	0	0	0	0	0	0	1	0	0	0	0	0	0	0	10.7111
32039595	0	73.4646	65	94	54	95	19.7	6.5	121	11.3	6	23	8		100	0.5	125	134	4	1.2	13.1	23.2	1.7	7.32	203	29	1	0	0	0	1	1	0	0	0	1	0	0	0	0	0	0	0	16.9243
33771797	0	73.4646	71	97	46	92	24.4	7.8	415	17.2	10	31	13	8.5	97	0.5	105	138	3.7	1.2	13.4	28.6					1	0	0	0	1	1	0	0	0	1	0	0	0	0	0	0	0	16.9243
31264210	1	58.1615	63	99	48	91	28.8	9.9	175	12.9	11	23	12		101	0.9	114	140	4	1.3	13.8	27.9	1.8	7.22	67	36	1	0	0	0	0	0	0	0	0	1	0	0	0	0	0	0	0	4.63542
30281045	1	76.5108	82	144	55	89	28.3	9.2	116	14.6	18	19	82	8.2	98	7	206	136	4.4	1.2	12.8	26.3	2	7.48	77	20	1	1	1	0	0	0	0	0	0	1	0	0	0	0	0	0	0	13.7917
35174330	1	76.5108	64	88	37	89	27.2	8.5	69	10.3	10	21	13	8.2	103	1.3	120	139	4.3	1.2	13.1	27.3	1.4	7.14	65	37	1	1	1	0	0	0	0	0	0	1	0	0	0	0	0	0	0	13.7917
36176445	1	76.5108	75	102	50	89	27.8	9.2	116	14.6	18	19	79	8.2	96	6.2	201	134	4.2	1.2	12.8	26.3	1.6	7.45	77	20	1	1	1	0	0	0	0	0	0	1	0	0	0	0	0	0	0	13.7917
36675940	1	78.9528	74	80	42	96	24.8	8.2	112	22.1	5	19	12		107	0.9	131	136	4.7	1.5	16.2	32.7	1.4	7.22	86	28	0	0	1	0	0	0	0	0	0	1	0	0	0	0	0	0	0	13.8201
30441789	0	82.6261	63	88	36	86	23	7.1	112	7.2	13	24	36	7.4	98	2.6	363	136	4	1.3	14.6	26.3	1	7.23	65	43	1	1	0	0	0	0	0	0	0	1	0	1	0	0	0	0	0	46.3625
38456633	0	82.6261	73	77	33	91	30.2	10	107	8.5	17	15	28	8.5	84	3.6	107	127	4.3	1.8	19.1	30.1	1.7	7.33	103	35	1	1	0	0	0	0	0	0	0	1	0	1	0	0	0	0	0	46.3625
32452556	1	50.6851	85	87	56	92	28.4	9.9	226	11.8	13	21	14	7.5	102	0.6	197	133	3.9				1.1	7.42	85	37	0	1	0	0	0	0	0	1	0	1	0	0	0	0	0	0	0	21.8326
35446635	0	71.7498	99	74	44	87	24.7	7.4	299	26.9	20	23	46	8.6	95	1.3	121	136	4	1.4	15.5	36.1	1.5	7.41	98	40	1	0	0	0	0	0	0	0	0	1	0	1	0	0	0	0	0	25.7847
32716634	0	82.4347	69	79	55	92	37.5	12.4	341	13.9	12	18	13	9.3	97	0.9	90	133	3.4	1.1	12.4	26	1.5	7.18	72	25	1	1	0	0	0	0	0	0	0	1	0	0	0	0	0	0	0	6.51667
38731653	0	82.4347	94	111	58	97	42.9	13.9	296	16.1	18	22	23	8.4	102	1	92	148	3.7	1.2	12.8	37.7					1	1	0	0	0	0	0	0	0	1	0	0	0	0	0	0	0	6.51667
37126513	0	79.3886	61	96	29	97	31	10.5	216	12.8	14	24	27	8.9	100	0.7	195	134	4.3	0.9	10	22.2					1	0	0	0	1	1	0	0	0	1	0	0	0	0	1	0	0	15.1389
37984499	1	77.8695	82	90	38	93	31.5	9.8	240	9.7	22	13	106	7.8	94	6.8	143	138	3.6	1	10.9	25.5	2.8	7.46	116	24	0	0	0	1	0	0	0	0	0	1	0	0	0	0	0	0	0	20.6076
39722758	1	68.4709	60	113	46	96	34.4	10.8	120	11.5	13	20	70	8.5	99	2.4	152	134	4.2	1.5	16.4	33.8	1.4	7.29	93	34	0	1	1	0	0	1	0	0	0	1	0	1	0	0	0	0	1	19.2132
34841085	0	63.8641	71	91	43	92	20.8	7	121	8.4	8	23	7	8	100	0.6	142	136	3.6	1.1	12.2	25.2	1.6	7.37	101	31	0	0	0	0	1	1	1	0	0	1	0	0	0	0	0	0	0	15.716
31349407	0	71.4047	55	96	46	89	19.8	6.8	113	9.2	8	21	32	8.6	103	2	133	137	4.3	1.3	13.8	25.9	0.7	7.3	64	36	1	1	0	1	0	0	0	0	0	1	0	1	0	0	0	0	0	7.97431
34424765	1	84.5359	55	98	33	90	22.4	7.1	141	14.2	8	18	26	8.1	106	1.2	114	136	4	1.2	13.4	29.8	1.6	7.33	126	34	1	1	0	0	1	0	0	0	0	1	0	0	1	0	0	0	0	12.8465
37388097	0	85.8821	95	123	55	83	28.9	8.9	385	11	15	24	42	9	104	0.7	139	143	4.5	1.2	13.6	27.9					0	0	0	0	0	0	0	0	0	1	0	0	0	0	0	0	0	5.61319
37706758	1	59.2406	77	72	43	93	27.6	9.3	162	12.8	13	22	9	8.7	104	0.7	138	138	4.3	1.2	13.4	32.7	1.4	7.26	130	40	0	0	0	0	0	0	0	0	0	1	0	0	0	0	0	0	0	4.74444
30739278	0	89.6823	57	100	36	80	31.3	9.6	131	7.4	17	16	64	8.5	101	2.6	156	136	4.8	1.1	12	57.8	1.7	7.21	26	45	1	1	0	0	1	0	0	0	0	1	0	1	0	0	0	0	1	6.69792
33317355	0	89.6823	73	65	38		31.3	9.1	165	12.8	32	22	94	9.9	86	4.2	528	136	3.5	1.1	12.3	57.6					1	1	0	0	1	0	0	0	0	1	0	1	0	0	0	0	1	6.69792
32344351	1	86.9529	69	90	51	92	32.9	10.7	215	11	10	22	46	8.5	105	2.5	99	137	4.5	2.7	29.2	36.2					1	1	0	0	0	0	0	0	0	1	0	1	0	0	0	0	0	10.7361
36566435	1	62.1303	84	91	42	93	19	6.2	85	7.2	12	18	45	8.1	88	1.1	140	126	4.3	1.7	18.5	28.3					1	0	0	0	0	0	0	0	1	1	0	0	1	1	0	0	0	5.90694
31651100	1	62.1852	76	98	42	92	21.9	7	83	4.3	9	27	26	8.5	97	1	77	132	4.7	1.5	16.6	27.2					1	0	0	0	0	0	0	0	1	1	0	0	0	1	0	0	0	5.97083
35452280	1	62.1597	92	103	53	95	21.3	6.9	85	6.4	12	26	35	8.1	94	1	121	129	4.8	1.7	18.2	30.3					1	0	0	0	0	0	0	0	1	1	0	0	0	1	0	0	0	4.13125
35415717	1	72.359	55	91	43	96	28.2	8.5	389	10.5	17	24	29	8.5	108	1	86	147	3.8	1.3	13.8	31.2					0	0	1	0	1	1	0	0	0	1	0	0	1	0	1	0	0	6.78403
37699821	1	72.359	82	110	69		28.2	8.5	389	10.5	17	24	32	8.7	103	1.1	87	145	3.8	1.2	13.4	31.2					0	0	1	0	1	1	0	0	0	1	0	0	1	0	1	0	0	6.78403
32310637	1	72.4845	60	76	42	92	27.9	8.6	325	6.4	14	24	29	9.3	106	0.7	116	140	3.8	1.1	12.5	33					0	1	0	0	1	1	0	0	0	1	0	0	1	0	1	0	0	19.9521
36695853	1	72.2545	84	81	38	92	21.9	6.9	126	16.1	12	22	14	8	100	0.7	118	130	3.6	1.2	12.9	26.9	1.4	7.17	64	29	0	1	1	0	1	1	0	0	0	1	0	0	0	0	0	0	0	35.8611
36205610	1	67.406	90	83	37	90	33.4	11	162	6.8	14	16	41	8	97	2	84	128	3.5	1.4	15.7	103.4					1	1	0	0	0	1	0	0	0	1	0	0	0	0	0	0	0	31.6722
38655405	1	67.406	77	77	41	88	23.5	7.7	272	6.7	14	23	26	8.6	91	1.3	83	125	3.6	1.1	12.2	38.3					1	1	0	0	0	1	0	0	0	1	0	0	0	0	0	0	0	31.6722
38082075	1	77.7184	51	97	38	91	23.5	7.1	167	10.3	15	23	69	8.6	91	3.1	164	131	4.1	1	10.6	28.8					1	1	0	0	0	0	0	0	0	1	0	1	0	0	0	0	0	26.8438
35227710	1	71.6182	68	93	55	92	31.6	9.8	144	7.9	10	22	15	8.4	104	1.1	111	138	4	1.3	14.5	27.2	1.1	7.33	96	39	1	1	0	0	0	0	0	0	0	1	0	1	0	0	0	0	0	11.8861
34482120	1	84.828	80	78	44	90	22.8	7.3	151	12.1	16	11	61	8.6	99	2	128	135	3.6	1.9	21.1	34.7	4.1	7.3	64	25	1	1	0	0	0	0	0	0	0	1	0	1	0	0	0	0	1	2.72569
36277748	1	61.4575	85	93	50	91	20.9	6.5	59	3.7	21	10	40	8.3	108	3.3	143	141	3.5	1.8	19.7	27.5	1.8	7.26	53	28	0	1	0	0	0	1	0	0	0	1	0	0	0	1	0	0	0	78.5104
36610872	1	82.4747	68	73	42	86	25	7.9	65	3.7	8	21	16	9.2	106	0.8	108	138	4.1	1.1	12.4	28.2	0.8	7.33	121	25	0	0	1	0	1	0	0	0	1	1	0	0	0	0	0	0	0	10.0993
31234911	0	64.7885	61	91	47	86	27	8.8	161	11.9	8	21	10		103	0.5	85	134	3.8	1.2	13.3	28.3	2.1	7.3	84	38	0	0	0	0	0	0	0	0	0	1	0	0	0	0	0	0	0	4.61389
39486895	1	70.4431	60	76	44	93	29.7	9.9	119	10.3	7	21	12	8	110	1.1	121	140	4.6	1.2	12.5	28.3	1	7.33	115	32	0	0	0	0	0	0	0	0	0	1	0	0	0	0	0	0	0	9.74306
37798506	1	61.0625	66	104	56	93	32.9	10.2	181	13.3	20	19	19	8.6	99	1.1	178	138	4.3	1	11.2	25.8	2.6	7.19	79	38	0	1	0	0	1	0	0	0	0	1	0	0	0	0	0	0	0	15.9313
37624293	1	63.2955	68	80	45	89	28.2	9.3	103	8.2	13	23	12	9.1	101	1	102	138	4.4	1.2	13.4	27.9	0.9	7.39	71	34	1	1	0	0	0	1	0	0	0	1	0	0	0	0	0	0	0	14.5792
34272682	1	69.8723	67	86	47	98	22.7	6.1	238	8.4	9	19	20	8.1	102	1.4	148	134	4	2.2	24.4	41.6	0.8	6.92	121	36	1	1	0	0	1	0	0	0	0	1	0	0	0	0	0	0	0	39.5722
31936668	1	67.6329	83	79	42	100	24.8	8	142	18.2	10	18	19	7.4	107	0.9	160	136	4.4	1.4	15.3	27.6	1.3	7.16	114	35	1	1	0	0	0	0	0	0	0	1	0	0	0	0	0	0	0	19.6806
32640656	1	67.6329	86	97	61	95	24.8	8	142	9.9	10	18	19	7.4	106	0.9	146	136	4.4	1.2	13.3	27.6	1.3	7.16	90	35	1	1	0	0	0	0	0	0	0	1	0	0	0	0	0	0	0	19.6806
36773884	0	57.5093	74	103	51	95	27.3	9.3	153	7.4	13	22	8	8.9	103	0.4	128	135	4.1	0.9	10.1	28	1.4	7.3	109	36	1	0	0	0	0	1	0	0	0	1	0	0	0	0	0	0	0	8.72917
34035793	1	65.1502	54	96	41	100	27.8	9.4	73	5.3	15	21	8	8	99	0.7	148	135	4.3	1.1	12.2	28.8	1.1	7.34	135	36	1	1	0	0	0	0	0	0	0	1	0	0	0	0	0	0	0	10.9625
32056837	1	80.6708	58	87	42	93	20.9	6.9	115	8	7	18	15		103	0.7	135	138	4.3	1.2	13.2	24.2	1.1	7.35	131	35	0	0	0	0	0	1	0	0	0	1	0	0	0	0	0	0	0	13.7465
34320900	1	80.6708	46	124	41	87	23.7	7.8	158	8.7	14	22	58	9.4	92	2	93	135	3.4				1.1	7.44	69	33	0	0	0	0	0	1	0	0	0	1	0	0	0	0	0	0	0	13.7465
31676984	1	79.3058	65	87	41	94	26.4	8.7	140	11.4	13	21	29	8.2	108	1	167	138	4	1.1	11.5	27.5	1.6	7.31	71	38	1	0	0	0	0	0	0	0	0	1	0	0	0	0	0	0	0	5.94375
31044158	1	62.3767	59	170	80	90	36.7	11	251	10.3	8	19	14	8.7	97	0.9	189	137	3.8	1.2	13.1	25.9					1	0	0	0	1	0	0	0	0	1	1	0	0	0	0	0	1	1.4
36983335	0	75.1327	57	78	38	92	23.4	7.9	156	8.5	9	22	15	8.6	102	0.9	100	139	3.7	1.2	12.6	34.5	0.7	7.29	90	38	0	0	0	0	0	0	0	0	0	1	0	0	0	0	0	0	0	5.29722
35585700	0	83.8786	62	108	52	93	37.7	12.2	167	7.9	12	28	29	9.1	100	0.8	123	140	3.7	1.5	16.7	35					0	0	0	0	0	0	0	0	0	1	0	0	0	0	0	0	0	3.62361
31386637	1	66.4374	76	81	42	95	23.6	7.9	159	7.7	9	22	14	8	98	0.7	99	136	3.8	1.3	13.8	25.6	0.8	7.32	88	34	1	1	0	0	1	0	0	0	0	1	0	0	0	0	0	0	0	9.94444
31808499	0	75.0567	53	88	42	90	22.8	7.4	83	7.3	9	23	14	8	104	0.9	105	139	4.1	1.1	11.9	21.5	1.3	7.34	80	32	1	0	0	0	0	0	0	0	0	1	0	0	0	0	0	0	0	7.00556
38507218	1	78.2788	19	44	22	52	25	7.9	108	16.9	23	11	89	7.5	92	5	494	126	4.9	4.3	47	61.3	5.4	7.06	232	40	0	0	0	0	0	0	0	0	0	1	0	1	0	0	0	0	1	0.161806
34043952	1	70.6689	47	118	57	96	39.4	13.3	215	10.2	17	21	9	8.6	100	0.5	149	136	3.3	1.1	11.5	31.5					1	1	0	0	1	0	0	0	0	1	1	0	0	0	0	0	0	13.8424
31888725	1	78.5111	86	95	32	87	21.8	6.7	347	14.4	17	16	22	8.9	101	1.4	87	132	5.2	1.3	14.7	32.4	2.6	7.41	57	26	0	0	0	0	0	1	0	0	0	1	0	0	1	0	0	0	0	22.9688
39205734	1	69.1161	55	73	42	92	25.2	8.2	251	10.9	16	21	28	8.1	96	1	133	135	3.2	1.1	12.4	25.3	1.5	7.17	86	41	0	1	0	0	0	1	0	0	0	1	0	0	0	0	0	0	1	6.17083
30014468	1	68.7407	71	96	57	90	28.4	9	203	9	12	22	22	6.1	71	1.1	192	105	4.2	1.6	17.6	35.4	1.2	7.42	114	50	1	1	1	0	0	1	0	0	0	1	0	0	0	0	0	0	0	8.14444
36860142	1	68.8953	69	82	46	91	30	9.6	206	11.6	11	27	32	7.8	93	1.2	277	132	4	1.7	18.7	29.7		7.4	95	51	0	1	1	0	0	0	0	0	0	1	0	0	0	0	0	0	0	37.8424
38319049	1	56.8203	62	98	40	92	22.9	6.9	301	7.4	11	22	123	8.2	101	3.3	66	134	5.4	1.3	14.1	33.3		7.18	73	67	1	1	0	0	0	0	0	1	0	1	0	1	0	0	0	0	0	44.7306
38665501	1	56.8203	63	99	51	96	22.1	6.6	357	16.7	11	23	124	8.5	97	2.1	468	131	5.2	1.2	13.5	31.7	2.2	7.26	80	55	1	1	0	0	0	0	0	1	0	1	0	1	0	0	0	0	0	44.7306
38629102	1	64.5927	63	126	50	91	40.2	13.1	89	10.4	16	22	24	8.3	89	3.3	204	140	2.9	2.7	29.9	30.2	8.7	7.37	41	36	0	0	0	0	0	0	0	0	0	1	0	0	0	1	0	0	0	7.225
30537807	1	74.5576	64	79	53	86	33.3	9.7	515	23.1	12	21	19	9	99	0.5	104	136	3.6	3.2	35		1.6	7.39	49	30	0	1	0	0	0	0	0	0	0	1	0	0	0	0	0	0	0	11.816
37102081	1	54.0714	90	114	65	91	37.5	12	162	12.9	14	24	14	7.3	97	0.7	152	136	3.9	1.2	12.9	24.8					1	0	0	0	0	0	0	0	0	1	0	0	0	0	0	0	0	9.62708
36870192	1	55.7181	68	83	46	93	27.9	9.3	174	7.4	16	23	24	9.2	101	0.9	77	137	3.7	1.3	13.9	37	1.2	7.44	74	30	0	1	1	0	0	0	0	0	0	1	0	1	0	0	0	0	0	5.04514
36390697	1	64.1917	87	89	48	91	30.5	9.8	111	8.8	7	23	19		107	1		139	5.4	1.2	13.3	25.1	0.9	7.29	104	39	0	0	0	0	0	0	0	0	0	1	0	0	0	0	0	0	0	6.63056
39055127	0	43.0425	74	91	52	95	30.8	9.6	205	6	14	29	73	9.3	92	2.2	274	137	4.1	1	11.3	32.3					1	1	0	0	1	0	0	0	0	1	0	1	0	0	0	0	0	1.80417
38085457	0	42.9575	74	124	60	79	20.5	6.2	181	7.4	15	16	93	7.9	101	3.5	131	141	3	1.3	14.3	30.9	1.7	7.36	41	35	1	1	0	0	1	0	0	0	0	1	0	1	0	0	0	0	0	10.8542
30960096	0	42.7086	74	110	58	87	25.2	7.9	233	9.7	18	21	72	8	108	3	52	143	3.1	1.2	12.8	59					1	1	0	0	1	0	0	0	0	1	0	1	0	0	0	0	0	9.75139
37200219	0	43.1212	80	93	53	99	24.3	7.8	145	7.2	20	11	170	8.1	92	4.8	152	126	3.9	1.1	11.5	28.5					1	1	0	0	1	0	0	0	0	1	0	1	0	0	0	0	0	21.9
32619492	0	43.8607	91	89	63	78	25.9	8	234	15.9	17	18	98	8.8	90	3.5	77	130	4	1.1	11.5	27.8		7.27	61	42	1	1	0	0	1	0	0	0	0	1	0	1	0	0	0	0	1	3.89028
30823029	0	42.996	87	103	61	91	25.7	7.8	240	8.7	12	25	82	9	106	2.5	185	146	3.7	1.2	12.5	30.1		7.36	103	47	1	1	0	0	1	0	0	0	0	1	0	1	0	0	0	0	0	12.791
38302478	0	42.8671	55	105	50	93	21.1	6.7	137	11.1	16	17	46	7.1	101	2.3	106	134	3.5	1.4	14.8	34.6		7.4	92	30	1	1	0	0	1	0	0	0	0	1	0	1	0	0	0	0	0	15.8354
39549810	1	76.2666	91	110	53	91	38.1	12.3	140	9.6	12	21	21	8.3	104	1.2	406	139	4.2	1.1	12.3	19.7	1.2	7.39	59	42	0	1	0	1	0	1	0	0	0	1	0	0	0	0	0	0	0	6.29722
33954149	1	80.1011	59	86	34	95	25.6	7.4	174	8.7	12	27	78	8	106	3.3	97	146	4.2	1.7	18.8	33.8	0.8	7.25	42	56	0	1	1	1	0	0	0	0	0	1	0	1	0	1	0	0	0	11.9681
39847206	1	65.7894	72	89	43	93	25.3	8.4	127	9.4	11	20	12	8.4	108	0.7	92	143	4.7	1.1	11.4	26.8	1.8	7.24	116	39	0	1	1	0	0	0	0	0	0	1	0	0	0	0	0	0	0	4.78889
39199831	1	83.7798	62	95	61	91	35.3	11.8	278	10.6	14	21	17	8.7	103	1	82	139	3.9	1.2	12.5	28.7					0	0	0	0	0	0	0	0	0	1	0	0	0	0	0	0	0	3.90486
31573399	1	83.8861	45	92	51	94	37.2	12	265	11.3	14	20	13	9	106	1	87	140	4.6	1.1	12.2	26.3					0	0	0	0	1	0	0	0	0	1	0	0	0	0	0	0	0	7.03333
35031727	1	83.2062	60	104	49	92	28.4	9.5	198	11.8	12	21	20		103	1	121	137	4.4	1.2	13.2	26.9	2	7.31	98	31	0	1	0	0	0	0	0	0	0	1	0	0	0	0	0	0	0	7.21528
30056018	1	66.5883	119			97	23.8	7.5	638	23.5	11	41	52	9.5	84	1.2	199	136	3.9	1.3	14.2	27					0	1	1	0	0	0	0	1	1	1	0	0	0	0	0	0	0	74.9896
31823085	1	66.5883	111			94	24.1	7.3	394	14.5	12	29	19	9	88	1	169	131	4.3	1.6	17.4	47.4	0.9	7.37	105	47	0	1	1	0	0	0	0	1	1	1	0	0	0	0	0	0	0	74.9896
33106646	1	66.5883	124			94	21.1	6.7	249	16.1	12	29	53	8.4	89	2.4	168	130	3.6	1.6	17	21.9					0	1	1	0	0	0	0	1	1	1	0	0	0	0	0	0	0	74.9896
33815139	1	66.5883	106	87	63	87	24.9	8.1	238	7	10	33	46	9.3	80	1.6	188	126	3.8	1.2	13.4	30	1.1	7.52	173	45	0	1	1	0	0	0	0	1	1	1	0	0	0	0	0	0	0	74.9896
33818318	1	66.5883	105	89	57	81	22.7	7.2	314	6.3	14	27	44	8.8	84	1.7	158	126	3.3	1.6	16.9	26					0	1	1	0	0	0	0	1	1	1	0	0	0	0	0	0	0	74.9896
38527188	1	66.5883	101	65	50	82	23.8	7.5	638	23.5	11	41	52	9.5	84	1.2	199	136	3.9	1.3	14.2	27					0	1	1	0	0	0	0	1	1	1	0	0	0	0	0	0	0	74.9896
39107697	1	66.5883	96	69	56	96	19.8	6.5	141	8.3	11	26	36	9	85	1.2	144	130	3.4	1.3	14.6	27.1	1.4	7.44	78	38	0	1	1	0	0	0	0	1	1	1	0	0	0	0	0	0	0	74.9896
36187427	1	67.445	100	78	50	92	24.2	6.9	270	12.2	10	27	12	8.4	93	1.1	175	133	4.2	1.2	13.5	31.1	1.7	7.42	192	43	0	1	1	0	0	0	0	0	0	1	0	0	0	0	0	0	0	12.2028
34299602	1	68.8084	98			91	30	9.5	193	8.6	8	26	32	7.8	92	2.4	146	132	3.9	2.5	26.8	36.6					0	1	1	0	0	0	0	0	0	1	0	1	0	0	0	0	0	15.2306
36189483	1	66.5122	104	80	57	94	32.1	9.4	256	8.4	12	27	31	9.7	96	1.4	125	136	4.1	1.3	14.3	28.8	1.2	7.39	146	45	0	1	1	0	0	0	0	0	0	1	0	1	0	0	0	0	0	11.8833
30117693	0	67.4734	60	78	33	94	23.8	8	159	8.3	10	23	24	8.6	105	1.1	79	139	4.5	1.1	12.1	28	1.7	7.32	105	44	1	1	0	0	1	1	0	0	0	1	0	0	0	0	0	0	0	17.8056
31357458	0	67.4734	74	97	34	90	21.3	6.9	143	5.4	12	17	28	8.2	96	1.2	141	136	4.1								1	1	0	0	1	1	0	0	0	1	0	0	0	0	0	0	0	17.8056
34307891	1	59.9306	67	93	48	90	32.1	10.4	172	9.3	9	23	14	8.5	101	1	118	138	4.1	1.1	12.4	27.5	1.7	7.3	152	35	0	0	0	0	0	0	0	0	0	1	0	0	0	0	0	0	0	7.8625
35453268	1	59.9306	77	105	56	92	32.9	10.3	187	9.5	11	19	18	8.1	91	1.2	249	126	4	1.1	12.1	26.8	5	7.3	219	49	0	0	0	0	0	0	0	0	0	1	0	0	0	0	0	0	0	7.8625
31995469	0	71.3879	75	91	50	92	25.4	8.2	86	8.5	6	22	11		108	0.7	106	139	4.1	1.1	12.2	23.7	0.9	7.27	74	36	0	0	0	0	0	1	0	0	0	1	0	0	0	0	0	0	0	9.03125
35631217	1	44.3505	74	84	42	91	41.2	13.6	137	9.2	9	24	12		104	0.9	134	141	4.4	1.3	13.8	28.6	1.6	7.21	133	44	1	1	0	0	0	0	0	0	0	1	0	0	0	0	0	0	0	5.59375
38388508	0	87.8956	63	108	47	92	34.4	11.4	202	10.3	17	20	30	8.4	102	1.3	142	135	4	1.2	12.7	30.6					1	1	0	0	0	0	0	0	0	1	0	0	0	0	0	0	0	3.62431
35113132	0	67.8926	56	117	51	84	28.4	9.7	277	7.7	13	21	11	8.1	106	0.5	191	140	3.8	1.1	11.5	25.4					0	0	0	0	1	0	0	0	0	1	0	0	0	0	0	0	0	1.60417
33842871	0	67.7611	65	101	38	94	30.4	10.2	239	11.9	9	24	13	8.4	102	0.7	134	135	4.1	1.1	11.6	25.9					0	0	0	0	1	1	0	0	0	1	0	0	0	0	0	0	0	1.66597
31708158	0	65.4485	54	93	52	97	26.7	8.9	140	8.5	6	26	10	8.6	101	0.4	107	134	4.7	1.2	12.9	24.8	1.2	7.33	142	37	0	0	0	0	0	0	0	0	0	1	0	0	0	0	0	0	0	10.9833
32390142	1	62.7068	74	106	45	95	24.7	7.9	118	16.8	7	24	13	8.4	104	1	83	139	4.2	1.3	14.5	25.1	1.6	7.29	97	36	0	0	0	0	0	0	0	0	0	1	0	0	0	0	0	0	0	12.2382
38798019	1	67.3452	61	90	49	97	28	9.7	127	9.3	11	21	24	9	108	1	148	138	3.8	1	11	26	1.3	7.37	132	33	1	0	0	0	0	0	0	0	0	1	0	0	0	0	0	0	0	6.66458
33741058	0	55.3405	71	66	39	89	26.5	8.6	284	8.2	18	23	22	8.7	93	6.6	200	132	4.4	1	10.6	35.2					1	0	1	0	0	0	0	0	0	1	0	1	0	0	0	0	1	17.8951
34190594	0	55.3405	67	68	39	97	23.9	7.6	179	10.2	18	22	22		95	6.4	104	133	4	1.1	12.2	26	1.1	7.37	65	36	1	0	1	0	0	0	0	0	0	1	0	1	0	0	0	0	1	17.8951
39894588	0	66.4025	63	85.5	38	90	22.2	7.5	128	8.4	8	24	17	7.6	98	0.7	82	135	3.9	1.2	12.9	25.8	0.9	7.39	100	36	1	0	0	0	0	0	0	0	0	1	0	1	0	0	0	0	0	9.82847
30010076	1	74.5152	61	136	67	96	22.6	7.3	147	4.8	12	28	34	9.2	100	1.1	107	141	3.7	1.3	14.6	31.2					0	1	0	0	0	0	0	0	0	1	0	0	1	0	0	0	0	14.616
39244643	1	74.5152	60	108	73	88	22	6.9	129	6	8	22	32	8.3	107	0.9	93	138	3.2	1.4	15.6	27.7		7.38	71	36	0	1	0	0	0	0	0	0	0	1	0	0	1	0	0	0	0	14.616
30827157	1	74.0537	70	90	44	98	25.8	8.2		11.7	11	19	26	8	106	0.7	193	136	3.8	1.4	15.1	31.3	1.1	7.28	104	35	0	0	0	0	0	0	0	0	0	1	0	0	1	0	0	0	0	50.1688
36658030	1	74.0537	78	100	56	87	26	8.1	187	6.9	13	25	38	9	102	1.3	110	140	3.6	1.8	19.1	32.5	0.8	7.45	55	39	0	0	0	0	0	0	0	0	0	1	0	0	1	0	0	0	0	50.1688
38380345	1	74.0537	91	88	48	93	22.4	6.4	377	13.9	8	22	30	8.1	105	0.6	129	137	4.8	1.2	13.2	28.9		7.2	39	52	0	0	0	0	0	0	0	0	0	1	0	0	1	0	0	0	0	50.1688
31552920	1	53.8688	77	78	50	96	23.3	7	130	10.2	9	23	18	8.1	107	1.1	94	140	4.1	1.4	15	23.1	1.1	7.28	91	39	1	0	1	0	0	0	0	0	0	1	0	0	0	0	0	0	0	7.55972
38021541	0	78.7004	57	99	43	85	32	9.4	117	11.4	10	23	83	8.5	118	1.7	134	153	3.7	1.1	12.3	25.6					1	0	0	1	1	0	0	0	0	1	0	0	0	0	0	0	0	6.78681
30067244	0	80.7107	46	74	39	82	27.2	8.4	126	9.2	7	25	46	8.3	102	1.5	104	139	3.8	1.4	15	19.6					1	1	0	0	1	0	0	0	0	1	0	0	0	0	0	0	0	6.82986
36325700	1	91.0489	64	73	37	87	28.7	9.5	185	7.5	8	22	22	8.2	96	1.1	130	129	4.9	1.3	13.9	24.8					0	0	0	0	0	1	0	0	0	1	0	0	0	0	0	0	0	3.70208
30954662	1	76.7912	70	111	49	91	38.9	12.2	152	16.3	16	20	47	7.8	101	4.7	178	137	4.5	4	43.8	36.1	1.1	7.26	114	39	0	1	0	0	0	0	0	0	0	1	0	1	0	0	0	0	0	25.55
33483885	1	75.7829	85	104	73	85	26.2	7.7	159	6.7	12	21	24	9.2	103	1.7	94	141	3.4	1.8	19.4	26.6	1.5	7.39	33	31	1	1	0	0	0	0	0	0	0	1	0	0	0	0	0	0	0	14.684
39785868	1	59.1205	58	85	36	94	27.3	9.2	134	10.3	8	22	11		106	0.9	121	141	4.1	1.2	12.9	28.4	0.7	7.25	106	37	1	0	0	0	0	1	0	0	0	1	0	0	0	0	0	0	0	6.64375
30888694	1	57.878	75	80	49	93	31.3	10.9	159	7.4	8	19	6	7.9	105	0.7	99	134	4	1.2	12.9	24.4	1.9	7.29	96	38	0	0	0	0	0	0	0	0	0	1	0	0	0	0	0	0	0	4.05
36227721	1	68.6571	63	89	40	67	30.6	9.6	181	13	17	12	66	8.2	93	3.5	150	130	4.8	1.6	17.1	28.9	4	7.12	94	30	1	1	1	0	0	0	0	0	0	1	0	1	0	0	0	0	1	19.6215
38601146	1	66.1186	82	81	45	91	36.1	11.7	149	6.8	12	25	10	8.2	102	0.7	144	140	4.2	1.3	13.6	26.4		7.4	90	45	0	0	0	0	0	1	0	0	0	1	0	0	1	0	1	0	0	8.55069
35190999	1	65.6537	57	99	43	90	29.9	9.6	135	7.2	10	22	11	8	103	0.9	114	136	4.8	1	11.2	26.3	1.9	7.34	118	39	0	1	0	0	0	0	1	0	0	1	0	0	0	0	0	0	0	9.81042
36049540	0	83.5868	60	93	38	92	34.1	10.9	231	12.8	20	20	16	8.6	91	0.6	158	131	3.2	1.4	15.2	30.6		7.45	41	36	0	0	0	0	0	0	0	0	0	1	0	0	0	0	0	0	0	3.52569
36046707	0	89.0235	60	85	40	90	34.5	11.4	184	11.5	11	19	37	8.3	104	1.1	179	136	3.9	1.4	15.8	29.8					1	1	0	0	0	0	0	0	0	1	0	0	0	0	0	0	0	4.71944
33813764	1	63.5091	86	81	41	90	37.9	12.5	181	5.7	13	19	23	8.4	98	1.3	199	132	5.2	1.2	12.7	27.3	1	7.4	48	33	1	0	0	0	0	0	0	0	0	1	0	0	0	0	0	0	0	22.1056
35191886	1	73.4892	37	108	44	93	25	7.7	146	5.4	15	25	84	8.3	96	3.6	126	137	4.5	1.7	18.1	42.2	1.9	7.4	38	52	0	1	0	0	0	0	0	0	1	1	0	1	1	1	0	0	0	13.9465
38650057	0	39.7565	90	93	39	85	28.8	8.7	169	15.1	14	32	10	6.7	96	1	78	143	3.4	1.3	14.4	28		7.31	45	60	0	1	0	0	0	1	0	0	0	1	0	1	0	0	0	0	0	30.9153
32350352	1	60.9228	60	86	16	95	31.7	10.6	241	13.1	21	22	19		95	1	246	133	2.7	1.2	13.4	24.7					1	1	0	0	0	0	0	0	0	1	0	0	0	0	0	0	0	7.60069
30201360	1	81.3927	50	93	48	93	23.4	7.3	107	5.5	12	20	35	8	106	1.4	114	138	4.4	1.1	12.1	23.3					0	1	0	0	0	0	0	0	1	1	0	0	0	1	0	0	0	4.60625
38146761	1	77.8867																									0	1	1	0	0	0	0	0	0	1	0	1	0	0	0	0	1	16.1292
37338100	0	76.7536	73	111	48	91	22	6.6	306	6.3	14	20	12	8.5	98	1.4	130	134	3.1	1.4	15	33.6					1	0	0	0	0	1	0	0	0	1	0	1	0	0	0	0	0	11.4549
31150679	0	76.4554	70	151	50	98	24.2	7.4	277	13.6	17	22	25	8	101	2.3	100	137	3.7	1.2	12.8	29.5		7.39	124	42	1	0	0	0	0	0	0	0	0	1	0	1	0	0	0	0	0	7.46736
36853033	1	67.0823	84	79	49	93	26.7	8.8	126	11.5	12	22	27	8.2	102	1.5	134	133	5	1.1	11.8	27.3	1.3	7.26	69	36	0	0	0	0	0	0	0	0	0	1	0	1	0	0	0	0	0	5.54792
33672821	1	66.777	73	93	38	97	32.3	10.9	76	4.3	9	24	7		105	0.5	95	142	4	1.1	12	27.1	1.4	7.2	52	36	0	0	0	0	0	1	0	0	0	1	0	0	0	0	0	0	0	7.80278
37633566	1	68.3281	64	95	41	89	29.1	9.6	121	7.4	10	8	7	4.7	101	0.3	101	131	2.2	1	10.8	23	3.9	7.16	97	24	0	0	1	0	0	1	0	0	0	1	0	0	0	0	0	0	0	2.30972
30986751	1	61.0491	67	89	37	94	32.2	10.5	90	7.7	7	23	10	8.2	101	0.7	107	134	4.3	1.2	13.6	25.2	0.8	7.28	73	35	1	0	0	0	0	1	0	0	0	1	0	0	0	0	0	0	0	8.62361
36766008	0	60.4897	57	101	38	98	22.4	7.4	229	11.4	10	16	95	6.8	106	4.5	106	133	4.7	1.4	14.7	21.7	0.4	7.16	101	36	1	0	0	0	0	0	0	0	0	1	0	1	0	0	0	0	0	38.8806
32675919	0	49.6893	71	91	46	90	24.8	8.6	403	32.2	12	23	17	8	93	1	175	132	3.9	1.1	12.3	31.4	1.6	7.34	36	25	1	1	0	0	0	0	0	0	0	1	0	0	0	0	0	0	0	13.8458
36500455	0	82.1806	90	105	54	94	33.1	10.7	409	13.8	17	17	6	7.4	101	0.6	171	140	3.7	1.3	13.7	27.8	1.8	7.46	91	25	0	1	0	0	0	0	0	0	0	1	0	0	0	0	0	0	0	15.8208
37460602	0	82.1806	58	112	42	92	34.4	11	155	11.9	14	21	13	7.9	99	0.7	132	137	4.1	1.1	11.4	31.2	2.2	7.3	70	36	0	1	0	0	0	0	0	0	0	1	0	0	0	0	0	0	0	15.8208
33513346	1	57.3851	69	107	57	96	24.2	7.8	361	23.5	14	12	73	7.3	94	3.9	121	125	4.7	1.1	12	20.8					0	0	0	0	0	0	0	0	0	1	0	1	0	0	0	0	0	15.0875
30358992	0	83.6658	43	79	37	86	30.4	9.8	246	10.3	9	18	31	9	96	2.9	101	123	4.4	1.1	11.8	28.4					1	1	0	0	0	0	0	0	0	1	0	1	0	0	0	0	0	9.60208
38353414	1	68.06	95	123	47	94	26.8	8.7	145	16.5	19	14	83	8.3	102	9.8	134	137	5				0.9	7.28	115	35	1	0	0	0	0	0	0	0	0	1	0	1	0	0	0	0	0	14.1083
30280717	1	86.2702	102	73	44	95	37.2	12.2	154	7.6	11	10	28	7.1	104	1.4	140	136	5.3	1.4	14.9	36.2	1.8	7.16	87	25	1	0	1	0	0	1	0	0	0	1	0	0	0	0	0	0	0	20.8451
31758225	0	64.3485	84	112	59	92	29.2	9.6	260	8.3	10	20	22	8.2	98	1.2	155	129	4.4								1	1	1	0	1	1	0	0	0	1	0	1	1	0	0	0	0	7.58889
39281366	1	84.8568	57	70	31	92	20	6.1	180	7.9	13	21	96	8.7	90	2.7	128	132	4.7	2.5	27.7	27.6					0	1	0	0	0	0	0	0	0	1	0	0	0	0	0	0	0	17.6125
39595258	1	68.0778	53	95	54	99	38.5	11.5	222	8	11	27	6	9.3	105	0.6	96	145	3.5	1.5	16.1	43.4	1.1	7.42	143	43	0	0	0	0	0	1	0	0	0	1	0	0	0	0	0	0	0	5.09861
39589257	1	78.0792	63	85	39	96	21.5	7.3	140	11	10	22	19	9.2	102	0.9	108	137	4.3	1.1	12.1	28.2	1.2	7.38	137	33	1	0	0	0	0	0	0	0	0	1	0	0	0	0	0	0	0	9.63958
30443632	1	61.3066	80	91	49	93	34.5	11.4	180	7.2	6	19	12		103	0.7	141	135	4.5	1.2	12.9	28.9	1.2	7.28	128	43	1	0	0	0	1	0	0	0	0	1	0	0	0	0	0	0	0	4.60278
34933915	0	78.6352	45	100	29	92	24.7	7.9	103	6.7	6	22	14		107	0.7		139	5	1.2	12.6	31	1	7.3	82	36	0	1	1	0	0	0	0	0	0	1	0	0	0	0	0	0	1	13.4486
36746920	1	89.9626	57	58	40	92	30.4	10.3	111	4.5	8	18	20	8.3	103	0.8	103	137	4	1	11	26.9					1	0	1	0	0	0	0	0	0	1	0	0	0	0	0	0	0	2.19236
32910132	1	85.6904	48	68	42	96	25.2	8.5	107	5.9	11	22	10		104	0.6	85	137	4.3	1.2	12.7	27.9	1.4	7.32	56	34	1	0	0	0	0	1	0	0	0	1	0	0	0	0	0	0	0	15.5451
33897134	1	79.7659	67	113	49	93	33.4	11.5	214	9.4	15	18	15	9	101	1	283	137	4	1.2	12.8	25.9					1	1	0	0	1	0	0	0	0	1	1	0	1	0	1	0	0	7.69097
31611292	1	67.21	71	85	50	94	31.2	10.9	74	6.1	9	20	8		104	0.8	135	135	4	1.4	15.4	31.7	1.6	7.34	114	33	1	0	0	0	0	0	0	0	0	1	0	0	0	0	0	0	0	4.84306
31439382	1	76.5746	71	82	35	87	21	6.9	114	13.2	8	10	13	7.8	98	0.7	183	130	3.8	1.3	13.6	25.1					0	0	0	0	0	0	0	0	0	1	0	0	0	0	0	0	0	6.77639
35714206	0	63.964	80	92	49	95	29.7	9.9	89	4.9	11	29	15	8.7	96	0.7	198	132	4.2	1	11.1	47.7					1	1	0	0	1	0	0	0	0	1	0	0	0	0	0	0	0	13.6333
36014624	0	63.964	77	75	48	82	20	6.5	56	4.9	13	20	12	8.2	107	0.6	116	137	3.3	1.5	16.3	23.4	1	7.23	164	34	1	1	0	0	1	0	0	0	0	1	0	0	0	0	0	0	0	13.6333
37035641	0	64.0651	93	59	43	96	27.2	8.3	163	5.7	9	26	10	8.6	95	0.7	161	132	4.1	1.1	11.8	30.2	1	7.37	109	61	0	1	0	0	1	0	0	0	0	1	0	0	0	0	0	0	0	21.7472
38364246	0	64.0651	108	76	48	98	27.6	8.3	120	8	14	22	19	8.1	102	0.6	130	136	4.4	1.3	14.1	24.8					0	1	0	0	1	0	0	0	0	1	0	0	0	0	0	0	0	21.7472
37247542	0	74.4253	61	91	39	98	19.7	6.2	155	8.1	9	22	15		102	0.8	99	134	4.1	1.3	13.8	30.5	1.5	7.32	213	34	0	0	0	0	0	0	0	0	0	1	0	0	0	0	0	0	0	5.72083
34348784	1	66.6382	56	99	49	91	26.9	8.3	250	4.9	15	23	16	8.6	96	0.9	120	134	3.4	1.2	12.8	30.7					0	0	0	0	1	0	0	0	0	1	0	1	0	0	0	0	0	7.54444
30165560	1	67.5878	68	128	65	91	29.7	9.4	304	19.5	8	21	76	9.1	104	2.1	116	140	4.6	1.1	11.4	37.7	1.4	7.32	54	40	1	1	0	0	0	0	0	0	0	1	0	0	0	0	0	0	0	8.07986
33085055	1	67.5878	52	88	43	96	22.5	6.9	123	5.1	11	18	56		110	1.7	122	140	4.7	1.1	12.2	32.5	0.8	7.37	164	31	1	1	0	0	0	0	0	0	0	1	0	0	0	0	0	0	0	8.07986
30542257	1	66.4826	60	98	49	95	25.8	8.3	180	19.6	8	21	32	8.4	107	1	150	136	4.6	1.3	13.7	24.2	1.2	7.35	177	30	1	1	0	0	0	1	1	0	0	1	0	1	0	0	0	0	0	9.30833
36920794	0	79.5017	81	79	51	94	33.3	10.9	180	8.7	13	17	10	8.7	104	0.7	196	137	3.4	1.1	11.4	30	1.9	7.46	203	27	1	1	0	1	1	0	0	0	0	1	0	0	0	0	0	0	0	10.2667
38442604	0	67.1857	76	91	42	90	23.7	8	132	12.6	9	23	17	8.2	107	0.9	89	140	5.1	1.2	13.4	26.6	2	7.35	80	38	1	0	0	0	0	0	0	0	0	1	0	0	0	0	0	0	0	11.7785
39586188	1	66.5578	112	72	32	93	29.7	9.4	92	25.5	8	10	38	6.6	99	1.3	128	132	4.8	5.2	56.3	40	7.8	7.33	195	30	1	1	0	0	0	0	0	0	0	1	0	0	1	0	1	0	0	16.8153
32027724	1	66.4427	51	107	44	91	32.1	10	80	3.4	11	22	12	8.3	101	0.8	107	137	3.8	1.1	12.2	29.3	1.4	7.36	56	48	1	1	0	0	0	0	0	0	0	1	0	0	1	0	1	0	0	13.0486
33369859	0	76.8926	76	88	45	95	24.9	8.6	141	10.2	11	22	6	7.7	101	0.5	154	134	3.8	1.4	15.1	31.5	1.4	7.3	105	35	0	0	1	0	0	0	0	0	0	1	0	0	0	0	0	0	0	5.71667
35638260	1	80.2944	67	87	45	95	23	7.4	15	20.6	13	13	103	7.6	96	3.2	133	131	3.8	1.3	13.9	25	3.4	7.26	85	26	0	1	0	0	1	1	0	0	0	1	0	1	0	0	1	0	1	4.74028
30861515	1	72.9653	61	107	73	94	38.1	12.3	212	11.7	18	16	48	9.2	96	1.4	300	132	4.3	1.1	12.4	47.5	2.7	7.34	59	30	1	1	0	0	0	0	0	0	0	1	0	0	0	0	0	0	1	3.08403
32879401	0	72.1819	51	62	42	86	25.3	8	87	12.8	15	20	45	6.9	95	4.8	60	136	3.5	2	21.3	29.4	2	7.42	456	40	0	1	0	0	0	0	0	0	0	1	0	1	0	0	0	0	0	82.9708
34089546	0	72.1819	51	108	56	96	40.2	11.9	180	4.8	15	19	17	8.6	89	2.5	166	123	4.2	3.2	34.4	37.7					0	1	0	0	0	0	0	0	0	1	0	1	0	0	0	0	0	82.9708
38794565	1	55.9827	81	88	55	90	36.4	12.5	172	10.5	8	22	11	7.6	106	0.8	136	140	3.8	1.4	14.8	23.3	1.3	7.35	69	29	1	0	0	0	0	1	0	0	0	1	0	0	0	0	0	0	0	5.83333
37478225	1	46.4954	62	83	40	94	31.7	10.4	157	10.9	8	23	12	8	106	0.5	99	139	4.1	1.1	11.8	28.1	1.3	7.32	87	42	0	0	0	0	0	0	0	0	0	1	0	0	0	0	0	0	0	5.62778
30502323	1	70.5574	80	78	25	98	22.6	7.3	174	7.7	7	24	7	7.6	92	0.7	88	131	3.6	1.1	12.3	24.2	1	7.37	75	35	1	1	0	0	0	0	0	0	1	1	0	0	0	0	0	0	0	6.95278
35984411	1	70.5574	88	95	47	94	22.6	7.3	174	7.7	7	26	11	8.4	92	0.8	244	131	3.6	1.1	12.1	24.2	1	7.37	106	37	1	1	0	0	0	0	0	0	1	1	0	0	0	0	0	0	0	6.95278
32159604	1	66.0584	63	100	34	93	20.4	6.7	80	6.8	12	18	67	8.1	99	2.9	183	134	3.7	1.2	13.4	30	1.6	7.3	71	34	1	1	0	0	0	0	0	0	0	1	0	1	0	0	0	0	0	19.3792
33274050	1	66.0584	40	78	32	97	31.6	11	182	10.3	14	21	57	8.3	94	3	185	129	3.9	1.1	11.6	37.7		7.42	194	32	1	1	0	0	0	0	0	0	0	1	0	1	0	0	0	0	0	19.3792
35283078	1	84.5502	40	62	35	87	25.7	8.2	80	10.8	12	20	13	7.2	102	0.5	114	131	3.8	1.4	14.9	34.1					0	0	0	0	0	0	0	0	1	1	0	0	1	1	0	0	0	14.8014
38438412	1	84.5042	69	99	48	94	24.5	8.1	103	11.3	15	23	28	8	104	0.8	88	138	3.9	1.3	14	26.6					1	0	0	0	0	0	0	0	0	1	0	0	1	0	1	0	0	1.54028
37908856	1	84.5991	64	86	51	96	21.6	6.8	42	11.3	10	19	8	6.9	106	0.3	106	139	3.3	1.4	15.7	32.3	1.1	7.15	57	56	0	0	0	0	0	0	0	0	1	1	0	0	1	1	0	0	1	15.4319
35845547	1	84.522	57	85	51	90	23.9	7.5	104	11.4	16	20	33	8.3	105	0.8	119	140	4	1.2	13.6	25.2					0	0	0	0	0	0	0	0	0	1	0	0	1	1	0	0	0	8.95556
36233879	0	73.2419	83	73	46	91	30.8	9.8	174	12.3	14	26	67	8.9	100	1.2	175	142	4.4	1.9	20.9	28.9					0	1	0	0	0	1	0	0	0	1	0	1	1	0	1	0	1	13.9833
37761327	1	65.5746	51	76	54	65	43.4	14.2	199	23.1	13	8	16	8.4	97	1.3	462	132	4.3	1	10.8	39.3	1.8	6.97	64	25	1	1	1	0	0	0	0	0	0	1	0	1	0	0	0	0	1	1.575
30175184	1	77.0137	66	106	51	91	36.9	12.5	167	10.1	12	24	13	8.7	101	0.7	145	138	3.8				1.2	7.48	66	34	0	0	1	0	0	1	0	0	0	1	0	0	0	0	0	0	0	5.83056
37009994	1	77.0137	66	114	49	92	35.9	11.6	154	7.2	11	24	15	8.5	104	0.7	111	141	4.3	1	10.9	25.2					0	0	1	0	0	1	0	0	0	1	0	0	0	0	0	0	0	5.83056
38248687	1	73.9261	82	87	33	92	33.4	11.1	101	9.9	7	25	12	8.3	102	0.6	139	134	3.8	1.7	18.4	41.2	2	7.34	38	46	1	0	0	0	0	0	0	1	1	1	0	0	0	1	0	0	1	12.2611
38695397	1	73.9261	85	81	44	88	34.4	11.7	106	7.6	8	24	18	8	102	0.7	45	132	4.4	1.5	16.1	26.5					1	0	0	0	0	0	0	1	1	1	0	0	0	1	0	0	1	12.2611
35814902	1	84.3089	88	109	58	95	27.6	8.9	153	8.1	11	21	34	8.3	106	1.9	276	138	4.4	1.4	14.8	142.3					0	1	1	0	0	0	0	0	1	1	0	1	0	0	0	0	0	9.77222
32368703	1	67.8619	68	83	52	92	31.4	10.4	169	13.8	9	23	17	8.1	105	0.8	130	140	5	1.2	13.1	30.1	1.1	7.22	78	35	0	1	0	0	0	1	1	0	0	1	0	0	0	0	0	0	0	4.72569
34928408	1	67.8924	61	101	60	92	37.3	11.9	350	11.4	11	26	17	8.5	93	0.7	145	134	3.8	1.4	15.3	32		7.33	55	54	0	1	0	0	0	1	0	0	0	1	0	0	0	0	0	0	0	4.45069
39657226	0	68.8582	91	75	48	87	32.8	10.1	354	24.3	18	29	35	9.4	90	1	344	133	3.9	1	11.1	23.9	2	7.43	50	45	1	1	1	0	0	1	0	0	0	1	0	0	1	0	0	0	0	4.47083
38294219	1	91.3245	68	91	35	88																					1	1	0	0	0	0	0	0	0	1	0	1	0	0	0	0	0	3.075
39763469	1	91.3245	63	106	40	89																					1	1	0	0	0	0	0	0	0	1	0	1	0	0	0	0	0	3.075
32072020	0	60.3366	69	99	38	91	28.1	9.4	120	13	15	22	9		101	0.6		133	3.6	1.1	11.4	24.6	1.4	7.38	101	35	0	0	0	0	0	0	0	0	0	1	0	0	0	0	0	0	0	7.35417
36921463	0	73.3279	79	61	32	88	30.2	8.7	334	14	11	31	22	10.4	101	0.7	293	144	2.9	1.3	14.1	35.8	1.7	7.27	33	63	1	1	0	1	0	1	0	0	0	1	0	0	1	0	0	0	1	8.07222
33424325	1	59.8623	61	85	47	88	30.4	9.4	251	10.7	10	20	33		103	1.8	132	134	4.7	1.2	13.6	31.7	0.8	7.18	96	35	1	1	0	0	0	0	0	0	0	1	0	1	0	0	0	0	0	7.69514
38481668	1	69.4934	78	111	52	96	19.7	6	179	7.3	12	16	17	8.7	101	0.8	68	139	3.5	1.3	14.6	28.1					0	1	1	0	0	0	0	0	0	1	0	0	0	0	0	0	0	3.58056
31119765	1	61.8257	67	122	59	95	26.5	8.4	183	5.1	13	26	21		105	0.8	137	144	4.3	1.2	12.6	27.1	0.7	7.29	59	48	1	1	0	0	0	0	0	0	0	1	0	0	0	0	0	0	0	7.15764
38383492	1	61.8257	84	75	46	90	26.5	8.4	183	8.3	10	23	20		106	0.9		139	5.1	1.1	12.4	27.1	0.7	7.29	59	31	1	1	0	0	0	0	0	0	0	1	0	0	0	0	0	0	0	7.15764
35634461	0	79.9164	53	124	50	92	42.4	13.5	184	9.5	15	22	32	9	108	2.4	95	145	3.8	1.1	11.4	28.2					0	0	0	0	1	0	0	0	0	1	1	0	0	0	0	0	0	4.09028
30455080	1	55.6783	72	93	51	95	32.9	11.2	126	11	9	27	18	8.4	92	1	177	134	3.8	1.3	14.1	26	1.2	7.42	85	38	1	1	0	0	0	0	0	0	0	1	0	0	0	0	0	0	1	23.2556
32129105	1	62.1049	82	108	64	92	40.6	13.4	282	11.7	12	26	30	9.9	101	1.6	198	139	3.5	1.1	12.3	25.6					0	0	0	0	1	0	0	0	0	1	1	0	0	0	0	0	0	16.4521
36747255	1	62.1049	72	107	56	91					12	24	10	9.1	96	0.9	206	132	3.8								0	0	0	0	1	0	0	0	0	1	1	0	0	0	0	0	0	16.4521
39588165	1	84.1695	63	135	54	89	21.1	6.7	13	155.7	11	20	19	8	104	1.3	148	140	3.2	1.1	12.4	26.4					0	0	0	0	0	0	0	0	0	1	0	0	1	0	0	0	0	43.7257
37373563	1	79.7858	50	83	43	93	31.9	10.7	136	12.5	12	21	20	8	103	1	88	138	4.2	1.1	11.7	29.4	1.8	7.28	63	36	1	0	0	0	0	0	0	0	0	1	0	0	0	0	0	0	0	5.80625
32063769	1	65.306	66	97	46	92	39.1	13.5	225	9.2	13	21	9	9.6	97	0.7	269	131	3.6	1.1	12.3	23.3					1	1	0	0	0	0	0	0	0	1	0	0	0	0	0	0	0	8.01042
35451726	0	58.2539	46	100	55	94	27.1	8.7	254	11.2	12	24	28	8.6	94	1.3	83	131	3.7	1	10.8	25.3	1.3	7.39	88	35	0	0	0	0	0	0	0	0	0	1	0	1	0	0	0	0	0	15.9389
34228893	1	79.339	70	99	47	94	31.8	10.5	122	9.2	10	24	8	8.4	106	0.8	151	141	3.5								0	1	0	0	0	0	0	0	0	1	0	0	0	0	0	0	0	13.091
39565550	1	78.4798	76	82	47	95	32.9	10.1	316	7.1	16	23	22	9.6	94	1	139	134	3.7	1.2	13.6	32.4	3.6	7.37	48	41	0	1	0	0	0	0	0	0	0	1	0	0	0	0	0	0	0	9.94514
33572090	1	78.305	86	81	55	93	32.7	10.2	222	7.9	16	22	25	9.4	97	1.1	188	134	3.7	1.3	13.7	27.7					0	1	1	0	0	0	0	0	0	1	0	0	0	0	0	0	0	12.8208
36099350	0	80.9539	60	96	46	96	22.1	7.4	91	10.4	9	21	24		103	1.3	153	135	4.5	1.1	11.5	23.1	1.9	7.38	85	33	0	0	0	0	0	0	0	0	0	1	0	1	1	0	0	0	0	15.234
34959970	1	65.5422	52	99	62	89	26.3	8	274	9.2	17	17	38	8	95	1.9	192	133	4.8	1.2	13.1	28.2	3.2	7.27	49	41	1	1	0	0	0	1	0	0	1	1	0	1	0	0	0	0	0	9.52917
30239083	1	65.4291	53	107	46	89	26.5	8.2	206	11.7	15	17	38	7.5	100	1.9	156	132	4.8	1.1	11.6	29.4	1	7.36	49	44	0	0	0	0	0	1	0	0	1	1	0	1	0	0	0	0	0	7.62153
37829307	0	71.8726	84	94	59	97	26.8	7.8	79	2	6	26	8	7.8	102	0.4	221	134	4.1	1.3	14.4	28					1	1	0	0	0	0	0	0	1	1	0	0	0	1	0	0	0	16.7375
35940534	0	71.7995	71	88	43	93	28.4	8.8	154	13.1	9	23	18	8	104	0.7	112	136	4.1	1.2	13	24.1	1.5	7.29	76	35	0	0	0	0	0	0	0	0	0	1	0	0	0	0	0	0	0	5.54167
39303125	1	60.5254	64	93	54	91	38.3	12.8	200	12.5	12	25	16		104	0.8	141	138	4	1.2	13	26.8	1	7.33	87	40	1	0	1	0	0	0	0	0	0	1	0	0	0	0	0	0	0	7.84028
38716310	0	71.8538	88	76	42	92	33.7	10.4	107	6.7	11	23	28	8.7	99	1.6	134	134	4	1.3	14.7	24.3	1.4	7.21	53	40	0	0	0	0	0	0	0	0	1	1	0	0	0	0	0	0	0	12.7924
39428339	0	78.1955	80	73	43	88	29	8.3	151	5.3	11	27	24	9.1	92	1.1	90	136	3.9	1.2	12.9			7.32	45	65	0	1	0	0	0	1	0	0	0	1	0	0	1	0	0	0	0	5.95
33768018	0	87.1696	95	87	53	90	36.7	12	239	10.4	19	10	48	7.5	114	1.3	117	149	3.4	1.1	11.6	25.1	2.2	7.28	69	24	0	0	0	1	0	0	0	0	0	1	0	0	0	0	0	0	0	4.79444
38389114	1	54.6361	75	65	29	69	36.7	12	133	9.3	14	16	20	7.9	98	1.6	194	133	4.2	2.3	24.7	32.4	2.3	7.19	53	29	0	1	0	0	0	0	0	0	0	1	0	0	0	0	0	0	0	7.98056
30002012	0	61.7384	82	99	40	93	23.7	7.8	984	14.4	19	12	107	8.2	85	5.2	54	119	5.2	1.1	12	28.6	2.1	7.3	49	24	0	0	0	0	0	0	0	0	0	1	0	0	1	1	1	0	1	8.41458
38770689	0	83.6894	86	94	41	93	30.1	10	90	25.2	11	20	13		108	0.9	124	140	3.6	1.3	14.6	22.8	1.4	7.17	88	33	1	1	0	0	0	0	0	0	0	1	0	0	0	0	0	0	0	5.7125
30093891	1	68.293	62	85	44	99	25.5	8.1	127	5.3	13	21	32	8.1	96	6.4	102	136	4.3	1.1	11.9	32.6	0.6	7.28	143	37	1	1	0	0	0	0	0	0	0	1	0	1	0	0	0	0	0	8.61597
35521274	1	77.9212	96	94	43	89	29.5	9.5	228	16.3	19	14	24	8.3	108	1.2	214	147	3.8	1.2	13.2	25.4	1.4	7.21	80	31	0	1	0	1	1	0	0	0	0	1	1	0	0	0	0	0	1	23.5285
34845187	1	76.2181	71	97	46	91	31.1	9.4	166	7.5	12	37	22	9.1	101	0.8	80	148	3.3	1.5	15.9	31	0.8	7.35	53	52	0	1	0	0	0	0	0	0	0	1	0	0	0	0	0	0	0	7.02292
36742541	1	54.79	73	120	72	94	25.4	8.4	97	12	17	25	95	9.1	91	8.5	136	133	4.4								0	0	0	0	1	0	0	0	0	1	0	1	0	0	0	0	0	70.9674
37554313	1	54.79	68	95	58	97	19	6	38	9.5	12	22	55	8.4	99	5.4	103	136	4.2	1.1	11.9	24.6	1.2	7.33	66	38	0	0	0	0	1	0	0	0	0	1	0	1	0	0	0	0	0	70.9674
36758613	1	71.4209	73	116	64	95	30.8	10.8	169	12.7	11	19	17	8	98	1.3	123	139	3.3	1	10.6	27.6	3.4	7.43	148	36	0	1	0	0	0	0	0	0	0	1	0	0	0	0	0	0	0	6.43333
30927605	1	75.2814	69	100	46	94	26.5	8.7	65	7.1	10	22	16	7.9	107	0.8	136	138	4.2	1.2	13.6	31.6	1.6	7.3	113	27	0	0	0	0	0	0	1	0	0	1	0	0	0	0	0	0	0	7.88889
36696408	1	79.6239	61	116	54	95	30.7	10.4	56	3.7	13	24	13	8.5	104	0.6	183	138	3.4	1.2	13	30.5					1	0	0	1	0	0	0	0	1	1	0	0	0	0	0	0	0	3.75208
32471784	1	79.2509	63	74	39	95	19.9	6.6	116	6.6	8	20	42	8.1	109	2.3	97	137	5.1	1	11.2	29.5	0.7	7.28	81	35	0	1	1	0	0	0	0	0	0	1	0	1	0	0	0	0	0	9.98611
37565633	1	71.6869	71	91	36	92	28.7	8.5	305	8.7	12	32	52	9.2	84	2.1	85	130	3.5	1.3	13.8	28.1					0	1	0	0	0	1	0	0	0	1	0	0	0	0	0	0	0	37.95
34823923	0	91.6137	63	79	32	92	26.2	8.4	207	13.4	19	19	42	8	93	1.7	117	129	3.5					7.44	51	30	1	1	0	0	0	0	0	0	0	1	0	1	1	0	0	0	0	5.62014
35911311	1	87.4063	82	83	58	79	24.3	6.9	368	11	16	21	88	8.4	100	1.1	142	139	3.8	1.1	11.7	21.9	2.1	7.43	52	36	0	1	0	0	0	0	0	0	0	1	0	0	0	0	0	0	0	6.93819
36014877	1	87.2037	63	98	37	100	29.4	10	269	9.5	20	19	14	8.9	96	0.8	218	135	3.5	1	10.7	26.4	1.7	7.3	62	28	1	1	0	0	0	0	0	0	0	1	0	0	0	0	0	0	0	52.0507
31638045	1	87.3658	90	77	43	91	22.7	6.8	265	10.2	18	16	46	7.8	94	1	141	134	4.1	3.2	35	32.9	1.5	7.35	150	37	1	1	0	0	0	0	0	0	0	1	0	0	0	0	0	0	0	7.24167
35689140	1	53.4451	57	80	47	95	37.9	12.7	156	15.4	14	21	8	8.1	105	0.7	92	139	3.8	1	10.7	35.4	0.7	7.34	99	40	1	1	0	0	0	0	0	0	0	1	0	0	0	0	0	0	0	6.95417
32536241	1	80.9257	41	45	25	89	36.1	10.8	166	16.2	37	9	68	8.2	92	1.9	217	132	5.3	3.3	36.5	29.8	12.6	7.36	40	22	0	0	0	0	0	0	0	0	0	1	0	0	1	0	1	0	1	0.993056
30208492	1	91.7196	50	111	44	92	24.9	7.6	152	7.2	13	20	22	8	107	1	63	141	3.8	1.2	13.2	34.1					0	0	0	0	0	0	0	0	0	1	0	0	0	0	0	0	0	0.935417
31670920	1	91.7311	49	102	38	90	21	6.7	191	8.2	8	17	13	7.5	103	0.8	73	136	4.1	1.2	13	32.5					0	0	0	1	0	1	0	0	0	1	0	0	0	0	0	0	0	29.8438
38037861	1	91.7311	56	56	38	85	26.7	8	372	11.9	8	28	19	8.8	106	0.8	105	142	3.3	1	11	32.3	3.3	7.39	263	44	0	0	0	1	0	1	0	0	0	1	0	0	0	0	0	0	0	29.8438
38592992	1	64.7469	83	86	11	94	21.4	6.3	337	15.8	19	11	18	8.4	98	3.2	221	137	4.9	1.7	18.3	36.8	6.7	6.97	85	22	0	1	0	1	0	0	0	0	0	1	0	1	0	0	0	0	0	116.54
32787357	1	63.2924	65	87	43	91	15.9	4.9	143	7.8	20	21	68	7.5	96	12	93	137	4.4	1.2	12.6		1.2	7.3	79	50	0	1	0	0	0	0	0	0	0	1	0	1	0	0	0	0	0	7.77222
32747878	1	55.4463	67	82	51	99	31.7	10.2	150	19.1	5	20	22	8	108	1.1	151	137	4.2	1.2	12.5	20.4	1.2	7.26	107	36	1	0	0	0	0	0	0	0	0	1	0	1	0	0	0	0	0	7.46806
38699782	1	55.4463	50	123	65	95	31.7	10.2	150	6.9	8	22	21	8.8	103	1.1	170	135	4.5	1.1	11.4	22	1.2	7.26	153	40	1	0	0	0	0	0	0	0	0	1	0	1	0	0	0	0	0	7.46806
30758891	1	58.357	60	94	60	95	39.7	13	184	8.2	13	17	24	7.1	96	0.8	239	129	3.1	1.1	12.2	22.8					0	0	1	0	1	0	0	0	0	1	0	1	0	0	0	0	0	7.41319
35183126	1	58.357	61	108	67	94					13	24	14	9.9	102	0.9	129	139	4								0	0	1	0	1	0	0	0	0	1	0	1	0	0	0	0	0	7.41319
32057554	1	76.5297	53	110	52	93	33.3	10.8	9	3.6	15	24	30	8.5	99	1.2	195	132	3.8	1.2	12.8	24.7					0	1	0	0	0	0	0	0	0	1	0	1	0	0	0	0	0	4.16667
33679144	1	69.8861	59	91	46	89	22.4	7.2	244	11.9	16	19	34	8.1	94	1.3	124	128	4.5	2.5	27	32.3	3.2	7.33	197	36	0	1	1	0	0	1	0	0	0	1	0	1	0	0	0	0	0	4.40694
34862293	1	58.2023	59	80	46	91	29.6	9.1	148	7.2	7	22	16		104	0.8	132	139	5.3	1.2	13.3	33.6	1.1	7.27	61	38	0	1	0	0	0	0	1	0	0	1	0	0	1	0	0	0	0	10.9826
36424878	1	58.2023	80	105	61	100	29.6	9.1	148	6.5	7	22	16	8.9	103	0.8	124	139	4.7	1.1	11.9	33.6	1.1	7.27	74	38	0	1	0	0	0	0	1	0	0	1	0	0	1	0	0	0	0	10.9826
31548449	0	68.6883	59	86	33	93	42.4	13.5	282	12.8	17	21	24	9.6	99	1.1	301	137	4.8	1	10.3	25.4					0	0	0	0	0	0	0	0	0	1	0	0	0	0	0	0	0	4.55972
39850737	0	69.0228	60	76.5	40.5	93	36	11.4	74	13.3	13	16	20		103	0.8	138	135	4.3	1	11.3	27.6	1.1	7.26	67	24	0	1	0	0	0	1	0	0	0	1	0	0	0	0	0	0	0	13.4
38505777	0	69.1502	53	116	40	96	29.5	9.3	236	8.5	16	16	49	7.7	99	3.8	73	132	4	1.7	18.1	32.5		7.31	185	34	0	1	0	0	0	0	0	0	0	1	0	0	0	0	0	0	0	30.9694
39479271	0	69.1502	60	95	40	97	27.4	8.4	273	10.3	12	23	15	8.7	97	0.8	145	138	3.6	1.7	18.8	30.1	1.2	7.42	98	35	0	1	0	0	0	0	0	0	0	1	0	0	0	0	0	0	0	30.9694
32956516	0	47.2481	72	35	25	95	26.9	9.1	271	23.5	15	22	16	9	100	0.7	147	136	3.7	1.1	12.2	25.5	1.9	7.21	91	30	1	0	0	0	0	1	0	0	0	1	0	0	0	0	0	0	0	13.0868
36208839	1	68.3729	70	83	41	91	27	9.2	116	11.6	12	19	19	7.2	105	1.3	207	139	4.2	1.5	16.2	52.9	1.5	7.35	72	28	1	1	0	0	0	1	0	0	0	1	0	0	0	0	0	0	0	6.08819
30108981	1	72.1272	52	83	46	85	39.6	12.6	109	12.9	12	21	35	7.9	99	1.9	178	132	4.3	1.1	12.1	29.1		7.37	67	43	1	1	1	0	0	1	0	0	0	1	0	1	0	0	0	0	0	2.01806
38194150	0	65.168	86	61	48	92	26.6	8	149	14.8	13	23	34	8.5	98	4.6	134	134	4.6	1.5	16.7		1.4	7.31	58	45	0	0	0	0	0	0	0	0	0	1	0	0	0	0	0	0	1	29.05
31890533	1	63.8515	69	64	43	96	23.7	7.8	238	14.5	21	13	34	8.9	82	6.1	241	123	6.3	1.7	17.9	28.6	2.5	7.29	97	32	1	0	0	0	0	0	0	0	0	1	0	1	1	0	1	0	1	1.09792
30526910	1	64.1914	59	83	47	93	26.7	8.8	126	8.6	11	25	17	8.7	104	1	90	138	4.6	1.3	14.2	24.5	2.6	7.33	110	36	0	1	0	0	0	0	0	0	0	1	0	0	0	0	0	0	0	8.60903
39383138	1	61.3176	65	90	45	92	29.8	9.7	133	9.8	10	21	16	8.9	106	1	192	138	5.3	1.1	12	24.3	1.6	7.29	75	40	0	0	0	0	0	0	0	0	0	1	0	0	0	0	0	0	0	5.70903
34311602	1	70.3743	72	80	42	93	27.4	9.2	171	5.2	12	18	9	9.4	101	0.9	142	137	4.1	1.3	14	27.6	0.9	7.24	68	33	1	0	1	0	0	0	0	0	0	1	0	0	0	0	0	0	0	12.8229
37077518	1	71.784	71	57	31	93	25.5	8.4	134	11.8	9	27	13	8.1	104	0.7	130	142	4.5	1.3	13.7	22.6	1.1	7.28	92	41	1	0	0	0	0	0	0	0	0	1	0	0	0	0	0	0	0	8.81597
32277259	1	74.1517	37	91	36	94	31.8	10.8	127	6.2	13	24	21	8.6	100	0.9	185	134	3.8	1.1	11.8	29.1					0	0	1	0	1	0	0	0	0	1	0	0	0	0	0	0	0	3.10347
30808186	1	66.5126	60	80	44	93	34.3	11.3	193	6.5	12	22	18	8.7	106	1.1	201	136	3.9								0	0	0	0	0	0	0	0	0	1	0	1	0	0	0	0	0	6.04583
38705419	0	81.2475	102	87	51	95	19.9	6.1	316	12.2	10	24	44	9.3	107	0.5	164	142	3.3	1.4	14.7	32.6					1	1	0	0	0	0	0	0	0	1	0	0	0	0	0	0	0	49.6507
31449902	1	66.2488	57	105	35	84	28	9.2	149	10.5	16	17	67	8.2	92	1.9	162	130	4.3	1.2	13	27.4					1	1	0	0	0	0	0	0	0	1	0	1	0	0	0	0	0	17.3813
38165349	1	70.2016	71	88	48	91	31.2	10.1	114	8.2	6	25	15	8.4	101	0.8	122	133	4	1.2	13.4	28					0	0	0	0	0	0	0	0	0	1	0	0	0	0	0	0	0	5.93611
39462158	1	70.2016	64	83	41	92	34.5	11.4	128	9.8	9	21	11		107	0.6	117	137	4.2	1.2	13.4	22.5	0.7	7.3	115	35	0	0	0	0	0	0	0	0	0	1	0	0	0	0	0	0	0	5.93611
36061968	1	56.8977	97	82	56	93	28.4	9.9	112	8.5	15	20	9	9.1	98	0.8	101	137	3.7	1.2	12.6	26.8	1.8	7.35	127	37	1	0	1	0	1	1	0	0	0	1	0	0	0	0	0	0	0	11.8562
34070963	0	77.9297	82	56	24	92	35.3	10.8	268	12.8	15	16	28	8.4	100	1.6	164	137	4.3	1.1	12.4	27.3	1.7	7.32	102	43	1	1	0	0	1	0	0	0	0	1	1	0	0	0	0	0	1	14.1056
33831660	1	64.514	67	89	41	93	31.2	9.5	130	5.9	9	22	12	8.2	105	0.7	122	136	4.6	1.2	13.1	25.8	1.9	7.28	93	39	1	0	0	0	0	0	0	0	0	1	0	0	0	0	0	0	0	8.98056
35563600	0	91.8026	68	92	49	98	31.2	9.5	185	12.2	13	21	25	8.6	82	1.2	254	120	4.6	1.5	16.6	31.5					1	1	0	0	0	0	0	0	0	1	0	0	0	0	0	0	0	5.58125
35434421	1	77.052	53	143	37	93	27.9	9.5	188	18.1	13	21	33	8.5	103	2	124	138	4.2	1.2	12.7	26.4					0	0	1	0	0	1	0	0	0	1	0	1	0	0	0	0	0	11.7847
39212643	1	77.052	43	118	46	93	27.9	9.5	184	13.6	13	21	25	8.4	103	1.6	163	137	4.7				0.6	7.29	115	44	0	0	1	0	0	1	0	0	0	1	0	1	0	0	0	0	0	11.7847
36018484	1	72.2745	82	104	70	90	29.5	9.3	198	9.7	11	23	9	8.6	103	0.9	137	138	4.3	1.2	13.4	30.4					0	0	0	0	0	0	0	0	0	1	0	0	0	0	0	0	0	6.35833
38933777	1	57.354	55	101	39	83	29.9	9.7	163	12.4	7	21	13		106	0.6	120	134	4	1.2	12.8	26.4	1.4	7.26	70	29	0	0	0	0	1	1	0	0	0	1	0	0	0	0	0	0	0	6.43403
34593397	0	82.5699	49	88	45	90	20.4	6.3	244	44	14	12	60	7.2	110	2	196	143	4	1.5	16.8	30.8	2.4	7.11	81	25	1	1	0	0	1	0	0	0	0	1	0	1	0	0	0	0	1	17.8375
36065315	0	82.5699	61	84	47	94	28.9	9.3	221	60.3	16	10	50	7.9	104	2.3	161	133	3.6	2.6	29.1	34.5	2	7.28	74	27	1	1	0	0	1	0	0	0	0	1	0	1	0	0	0	0	1	17.8375
30517358	1	62.5518	78	72	45	91	33.7	11.6	146	16.5	15	20	17	8.4	97	1.4	99	133	4.5	1.2	13.4	29.5	1.3	7.3	95	36	1	0	0	0	0	0	0	0	0	1	0	1	0	0	0	0	0	12.1493
32478563	1	75.69	55	86	40	84	20	6.5	105	5.7	16	20	24	7.6	99	1.2	96	136	3.8	1.4	15.6	35.3	2.7	7.32	16	52	0	1	0	0	0	0	0	0	1	1	0	1	0	1	0	0	0	38.7014
39331033	1	75.69	56	84	46	95	18.6	6.1	124	5.3	19	18	37	8	99	1.2	126	134	4.8	1.3	13.8	29.3					0	1	0	0	0	0	0	0	1	1	0	1	0	1	0	0	0	38.7014
32389159	1	72.8274	69	97	61	87	23.2	7.7	166	8.7	22	13	72	7.1	98	5.9	57	138	4	1.1	12.2	26.7	1	7.26	100	35	1	1	0	0	0	0	0	0	1	1	0	1	0	0	0	0	0	16.6514
32688655	1	60.957	75	108	52	92	40.9	14.1	189	17.3	14	25	12		103	0.7	133	140	3.7	1.1	12	28.8	2	7.33	100	42	0	0	0	0	0	1	0	0	0	1	0	0	0	0	0	0	0	4.22569
33833782	1	66.3125	65	76	45	95	23.1	7.6	278	7.1	9	30	13	8.9	97	0.8	131	133	3.3	1.1	12.4	49.7					1	0	0	0	0	0	0	0	0	1	0	0	0	0	0	0	0	28.4542
35323118	1	66.3125	46	91	48	95	25.5	8.4	285	6.8	13	27	11	8.5	92	0.5	124	129	3								1	0	0	0	0	0	0	0	0	1	0	0	0	0	0	0	0	28.4542
33535766	1	60.0838	86	126	68	92	36.7	11.8	205	7.4	11	23	35	8.1	106	1.3	129	141	3.9	1.3	14	30.3	1	7.25	67	42	0	0	0	0	1	0	0	0	1	1	0	0	0	0	0	0	0	38.0417
37446062	1	60.0838	63	80	26	90	28.7	9.4	317	12.5	11	15	14	7.4	104	1.1	109	133	5	2.2	24.5	32.8	1	7.2	75	34	0	0	0	0	1	0	0	0	1	1	0	0	0	0	0	0	0	38.0417
37556272	1	77.0071	60	94	46	94	25.1	8.5	152	11.3	9	21	26		105	2.2	152	135	5.2	1.3	14.3	29	1	7.24	80	36	1	1	0	0	0	0	0	0	0	1	0	1	0	0	0	0	0	9.18889
34117715	1	73.4747	63	88	31	93	26.1	7.9	467	15.1	12	27	11	8.5	97	0.7	130	137	3.7	1.3	14.1	26.7					0	0	1	0	0	0	0	0	0	1	0	0	0	0	0	0	0	33.2729
30215065	1	63.0956	71	90	51	93	26.3	9.2	193	11.7	8	23	6	8	101	0.7	131	135	2.9	1.1	12.1	24	3.1	7.35	92	41	1	0	0	0	0	0	0	0	0	1	0	0	0	0	0	0	0	4.66111
30355096	1	70.7797	78	78	34	95	34.5	11.3	138	10.7	14	19	23	8.2	101	1.4	138	138	4.5	1.3	14.1	31.9					0	0	0	0	1	0	0	0	0	1	0	0	0	0	0	0	0	20.7361
30993369	0	69.0671	84	96	56	94	30.4	9.4	268	10.2	15	23	18	9	98	1.1	241	140	3.7					7.27	85	37	0	1	0	0	0	0	0	0	0	1	1	0	0	0	0	0	0	7.13681
37354652	1	60.8016	83	98	53	94	24.8	8	102	8.7	15	22	19	8.5	99	1.4	109	132	3.8	1.3	14.4	27.8	1.8	7.39	174	30	0	0	0	0	0	0	0	0	0	1	0	0	0	0	0	0	0	9.83542
34039010	1	69.903	68	79	41	91	27.2	8.9	154	9.6	9	21	21		103	1.2	148	135	4.8	1.4	14.9	31.8	1.1	7.26	79	39	1	0	0	0	0	0	0	0	0	1	0	1	0	0	0	0	0	10.9549
35382816	1	64.1016	52	86	52	95	33.4	10.9	141	5.6	10	24	15	9.2	101	1	187	135	4.2	1.2	13.1	25.2					1	1	0	0	1	0	0	0	0	1	1	0	0	0	0	0	0	16.5132
35127415	1	60.606	76	76	47	92	21.9	6.7	148	14	9	12	31	8.2	99	2	137	129	4.7	1.6	17.1	30.6		7.27	55	34	0	0	0	0	1	0	0	0	0	1	0	1	0	0	0	0	0	6.15556
30084622	1	52.6667	82	94	53	96	26.7	9.3	141	13.5	8	25	10	8.1	103	0.8	111	138	4.1	1.3	14.6	29.7	2.3	7.31	178	39	0	0	0	0	0	0	0	0	0	1	0	0	0	0	0	0	0	4.625
37872843	0	73.1999	56	92	35	95	22.6	7.6	81	6.5	11	23	12		102	0.4	137	134	3.7	1.1	12.4	28.4	1.7	7.3	120	37	0	0	0	0	0	0	0	0	0	1	0	0	0	0	0	0	0	5.59722
33969290	1	74.5741	44	96	45	100	24.9	7.8	118	5.8	12	13	22	7.9	107	1	80	136	2.6	1.2	12.8	40.8	0.7	7.26	75	32	1	1	0	0	0	0	0	0	0	1	0	0	0	0	0	0	1	5.08611
39343941	1	68.0431	63	83	39	96	22	7	165	10.5	15	15	67	8.6	100	2.8	248	140	3.9	1.3	13.7	25.6	1.4	7.2	101	29	0	1	0	0	0	0	0	0	0	1	0	1	0	0	0	0	0	8.68472
32302734	1	67.0448	73	98	58	96	29.9	9.6	250	10.4	18	16	33	7.7	92	2.6	119	128	4	1.1	11.6	31.5	2.2	7.07	94	39	1	1	0	0	0	0	0	0	0	1	0	1	0	0	0	0	0	5.30139
31874921	1	50.2677	90	92	50	90	34	10.6	202	13	9	21	11		105	0.9	125	138	4	1	11.3	24	1	7.28	64	32	0	0	0	0	0	0	0	0	0	1	0	0	0	0	0	0	0	6.48472
30913040	1	78.3096	82	89	34	81	21.6	6.7	103	8.7	14	14	20	7.4	101	1.3	116	134	4.5	1.2	12.6	28.1	4.1	7.53	132	21	0	1	0	1	0	0	0	0	0	1	0	0	0	0	0	0	0	11.7007
31256032	1	78.2715	55	89	30	92	27.9	9.1	74	8.2	11	21	55	10.4	95	1.2	230	130	4.3	1.1	12.2	28.4	1.8	7.41	163	31	1	1	0	1	1	0	0	0	0	1	0	0	0	0	0	0	0	9.44514
36574062	1	75.5911	50	79	50	94	30.4	9.7	222	7	21	15	46	8.8	98	1.4	167	136	3.2	3.2	35.9	37.7	3.1	7.47	70	21	1	1	0	0	0	0	0	0	0	1	0	1	0	0	0	0	1	4.52361
31315651	1	74.8895	71	100	35	95	23.1	7.4	147	7.9	13	19	16	8.6	102	1.1	169	134	3.8	1.1	12.4	39.5	1.2	7.39	101	32	1	1	0	0	0	0	0	0	0	1	0	1	0	0	0	0	0	16.2056
35162002	1	73.6975	74	91	42	99	21.5	7.4	181	11.2	14	15	10	7.5	96	0.6	171	127	4.5	1	11.2	25.9	1.3	7.28	112	21	0	0	0	1	1	0	0	0	0	1	0	0	0	0	0	0	0	12.1264
33810211	0	86.6412	87	118	40	90	27.9	9.1	196	2.8	20	23	23	9.3	99	0.9	462	138	3.9								0	0	1	0	0	1	0	0	0	1	0	0	0	0	0	0	0	4.65347
37655345	0	73.3059	75	113	39	93	24.5	8.1	105	7	8	27	12	7.9	104	0.4	225	139	3.6	1.2	12.8	24.1	1	7.35	91	35	0	0	1	0	0	0	0	0	0	1	0	0	0	0	0	0	0	16.141
34194250	1	66.1927	64	85	52	92	21.3	6.8	92	5.7	7	21	8	7.5	107	0.7	137	138	4	1.5	16.2	37.1	6.3	7.27	73	48	0	0	0	0	0	0	0	0	1	1	0	0	0	1	0	0	0	17.2396
35869573	1	81.4345	66	93	45	93	25.2	8	776	13.4	18	26	59	10	92	1.9	137	136	3.7	1.3	14.3	36.5					1	1	0	0	0	0	0	0	0	1	0	1	1	0	0	0	0	10.0486
31719219	1	57.5117	68	88	50	97	24	8	151	13.5	12	11	9		104	0.5	105	136	4.4	1.5	16.1	23.3	1.4	7.26	123	31	1	0	0	0	0	0	0	0	0	1	0	0	0	0	0	0	0	9.76597
38470258	1	57.5117	86	93	50	100	24	8	151	13.5	12	11	9		104	0.5	105	136	4.4	1.5	16.1	23.3	1.4	7.26	123	31	1	0	0	0	0	0	0	0	0	1	0	0	0	0	0	0	0	9.76597
34962930	0	74.4504	54	76	55	90	28.9	8.6	260	6.2	9	27	12	9.3	101	0.6	108	138	4.4	1.2	13.2	55.5					1	1	0	0	0	1	0	0	1	1	0	0	0	0	0	0	0	11.9382
33588145	1	73.5946	100	85	55	86	19.1	5.9	215	17.4	14	12	48	8.2	95	2.3	97	130	4	2	21.8	28.2	1.9	7.18	62	31	1	1	0	0	0	0	0	0	1	1	0	1	0	0	0	0	1	5.94514
38341814	1	73.5946	96	96	55	94	23.2	7.3	299	13.7	13	20	33	8.5	100	1.6	105	134	3.7	2.9	31.6	34.5					1	1	0	0	0	0	0	0	1	1	0	1	0	0	0	0	1	5.94514
33215719	1	56.0771	103	93	48	90	21.7	6.6	293	8.7	13	24	18	8.5	99	0.8	170	143	3.5	1.4	15.6	28.8					1	0	1	0	1	1	0	0	0	1	0	0	1	0	1	0	0	10.0806
32580381	1	67.4401	54	97	51	93	26	8.6	90	8.2	9	20	25		105	1.2	75	136	4.9	1.1	12.1	25.9	1.1	7.33	96	31	0	0	0	0	0	0	0	0	0	1	0	0	0	0	0	0	0	12.0236
33783665	1	67.4401	57	20	43	86	23.9	7.8	116	8.6	12	19	40	8	102	2.4	106	135	5	1.1	11.5	29.8	0.8	7.25	68	39	0	0	0	0	0	0	0	0	0	1	0	0	0	0	0	0	0	12.0236
35674956	1	74.618	56	105	49	95	31.8	10.1	140	9.9	9	21	20		102	1.1	160	138	3.5	1.2	12.5	28.1	1.3	7.32	86	32	1	0	0	0	0	0	0	0	0	1	0	0	0	0	0	0	0	7.88542
37947123	1	76.9689	71	83	46	90	26.7	8.8	126	10.1	9	25	18	8.3	105	0.8	126	136	3.3	1.3	14.1	24.1	2	7.33	83	42	0	0	0	1	0	0	0	0	0	1	0	0	0	0	0	0	0	7.77431
37269398	1	53.8178	67	72	39	86	32.1	10.6	118	11.8	8	21	8	8.2	102	0.6	166	134	3.9	1.2	13.1	26.2	1.4	7.29	73	38	1	1	0	0	1	0	0	0	0	1	0	0	0	0	0	0	0	14.0861
32019547	1	83.2435	78	87	51	93	30.3	9.5	261	15.6	11	22	21	7.7	101	1.2	100	136	3.8								0	1	0	0	0	1	0	0	0	1	0	0	1	0	0	0	0	9.56389
32127290	1	60.4783	48	94	48	91	34.8	11.4	184	8.6	6	21	15	8.9	105	1	83	136	3.6	1.2	12.5	26.7	0.8	7.26	78	40	0	0	0	0	0	0	0	0	0	1	0	0	0	0	0	0	0	7.01319
35031574	1	60.4783	57	112	53	91	35.6	11.7	170	11.7	9	22	16	8.3	101	0.9	139	134	4.4	1.3	14.4	27.7					0	0	0	0	0	0	0	0	0	1	0	0	0	0	0	0	0	7.01319
34750051	0	90.4559	59	95	36	89	33.4	10.9	227	5.7	14	21	17	8.8	98	0.9	172	134	4.6	1	10.8	46.7					1	0	0	0	0	0	0	0	0	1	0	0	0	0	0	0	0	4.76597
34235698	1	66.7502	76	87	46	94	32.6	10.7	182	8.6	6	25	11		104	0.6	95	138	3.9	1.2	13.2	26.6	1.8	7.33	79	37	0	0	0	0	0	0	0	0	0	1	0	0	0	0	0	0	0	5.5
31287247	0	88.7555	24	135	55	87	32.8	10.5	204	10	16	19	43	8	98	1.7	159	135	4.9	1.3	14.5	34.6	2	7.36	36	51	0	1	0	1	0	0	0	0	0	1	0	0	0	0	0	0	0	1.66458
30004798	1	65.3915	71	88	50	94	33.9	11.5	234	9.8	22	18	42	9.4	96	6.4	118	139	4.5	1.1	11.7	26.3					1	1	1	0	0	1	0	0	0	1	0	1	0	0	0	0	0	7.04931
31112885	1	69.7929	59	87	43	93	25.8	8.6	118	13.4	7	23	7		104	0.6	94	137	3.9	1.3	14.6	29.4	0.8	7.39	61	32	1	0	0	0	0	0	0	0	0	1	0	0	0	0	0	0	0	9.19861
38047509	1	77.8355	57	87	35	94	21.3	6.2	275	19.4	14	20	24	8	86	1.4	50	129	3.5	1.1	11.8	27.7	1.2	7.11	78	46	1	1	0	0	0	0	0	1	0	1	0	1	0	0	0	0	0	93.3958
38319082	1	77.8355	71	70	46	95	23.5	7.8	278	33.9	21	28	85	6.6	102	6	61	153	3.4	1.6	17.9	40.7	2.6	7.45	76	37	1	1	0	0	0	0	0	1	0	1	0	1	0	0	0	0	0	93.3958
37268346	0	71.0351	51	87	36	85	25.1	7.2	327	13.2	13	22	8	8	100	0.6	188	133	3.9	1	10.6	25.3					1	0	0	0	0	0	0	1	0	1	0	0	0	0	0	0	0	1.94444
39250219	1	71.627	95	80	46	96	37.3	12.8	100	10.3	15	18	21	8.1	92	1.5	157	133	3.9	1.1	12.3	55.9	1.4	7.31	57	25	1	0	1	1	0	0	0	0	0	1	0	0	0	0	0	0	1	5.01181
36292790	0	79.7202	62	93	45	91	35.8	12.1	210	11.9	19	20	20	9.8	100	1.3	191	141	4.3	1	10.5	24.8					0	1	0	0	1	0	1	0	0	1	0	0	0	0	0	0	0	11.691
30914162	1	58.6148	69	89	51	96	33.3	12.6	201	17.3	12	22	14	7.8	105	0.8	126	137	4.1	1.3	14.4	27.9	1.3	7.25	74	33	1	0	0	0	0	0	0	0	0	1	0	0	0	0	0	0	0	8.01736
33886594	1	73.7944	54	99	36	97	26.9	9.3	171	9.8	14	21	11		104	0.7	93	139	4	1.3	14.6	27.7	1.2	7.34	129	36	0	0	0	0	0	0	0	0	0	1	0	0	0	0	0	0	0	6.58333
31156233	1	72.7689	66	87	47	92	23.3	6.8	399	17.6	11	28	56	8.4	100	0.8	156	144	4.4	1.3	14.3	26.4	2.3	7.31	55	42	1	1	0	0	0	0	0	0	0	1	0	0	0	0	0	0	0	39.6611
32157554	1	84.1756	90	87	51	94	32.7	10.6	111	6.6	11	10	19	7.9	108	1.3	49	139	3.3	1.9	20.5	29.3	7.7	7.27	48	25	0	0	0	0	1	1	0	0	0	1	0	0	0	0	0	0	0	9.94722
38063390	1	73.8042	79	75	49	94	41.3	14.3	181	11	19	11	17	7.9	100	1.8	358	138	4.5	1.4	14.8	25.9	2.7	7.24	80	28	0	1	0	0	0	0	0	0	0	1	0	0	0	0	0	0	1	18.1153
38506617	1	73.8042	87	95	52	95	38.2	12.6	496	18	25	23	175	9.4	103	6.9	131	151	3.7	1.4	15.5	86.5					0	1	0	0	0	0	0	0	0	1	0	0	0	0	0	0	1	18.1153
37939259	0	73.6382	86	115	67	88	36	11.9	162	13.8	13	19	16	8.5	106	1	145	142	3.2	1.1	11.7	26.2	3.1	7.37	86	40	1	0	0	0	1	0	0	0	0	1	0	0	0	0	0	0	0	8.35556
30531954	1	60.0854	84	98	55	93	32.3	10.1	207	15	13	20	23	9.5	102	1.1	125	135	4.8	1.4	14.7	27.5					0	0	0	0	0	0	0	0	1	1	0	0	0	0	0	0	0	3.52708
30202413	0	54.8455	65	89	26	92	25.2	8	177	3.5	8	20	19	8.2	99	0.9	124	138	4.1	1.3	13.7	29.6	6.7	7.3	129	42	1	0	0	0	0	1	0	0	0	1	0	0	0	0	0	0	0	7.80903
35234048	0	54.8455	64	90	50	92	26.3	8.9	153	10.3	9	24	11	8.3	100	0.8	112	138	3.8	1.1	11.9	28.4	1.3	7.29	58	39	1	0	0	0	0	1	0	0	0	1	0	0	0	0	0	0	0	7.80903
35028892	1	69.6286	68	90	36	94	23	6.9	136	14.8	8	26	28	8.5	100	1.2	143	137	4.9	1.2	13.2	25.3	1.3	7.32	97	37	0	1	0	0	0	1	0	0	0	1	0	0	0	0	0	0	0	8.99792
30897476	1	60.2705	62	82	36	93	22.3	7.4	73	5.5	12	20	35	8.8	101	1.6	108	134	4.7	1.6	18	32.2	1.5	7.33	71	38	0	0	0	0	1	0	0	0	1	1	1	0	1	1	0	0	0	5.91458
39025316	1	73.5464	65	68	41	89	21.1	6.9	154	7.1	9	18	16	8.7	107	1.3	102	135	4	1.4	14.9	27.4	1.2	7.3	107	33	1	1	0	0	0	1	0	0	0	1	0	1	0	0	0	0	0	13.9424
30493030	0	74.8689	70	73	33	93	17.4	5	98	7.1	9	13	23	6.4	97	0.7	76	133	4.2	1.4	14.8	26.8					0	1	0	0	0	0	0	0	0	1	0	1	0	0	0	0	0	24.7403
39763799	0	72.3559	77	95	45	91	25.7	8.1	153	20.2	13	20	30	8.2	109	1.8	116	144	5.1	1.3	14.1	28.8	0.6	7.16	82	34	0	1	0	0	0	0	0	0	0	1	0	1	0	0	0	0	0	8.63194
30816607	1	69.3532	63	97	28	94	31.9	9.9	254	10.8	8	23	19	8.3	100	0.7	193	136	4.6								1	0	0	0	0	1	0	0	0	1	0	0	1	0	0	0	0	8.67083
31901817	0	77.2122	26	87	15	90	28.6	9.2	79	11.3	23	12	157	8.7	97	4.2	229	138	4.6	1.2	13.3	23.9	3.1	7.3	38	30	0	1	1	0	0	0	0	0	0	1	0	1	0	0	0	0	0	9.29861
32318322	1	67.0128	62	62	31	94	31.7	10.1	42	16.7	17	18	23	8.4	100	0.6	94	136	3.5	1.4	15.5	31.5					1	0	0	0	0	0	0	0	1	1	0	0	0	1	0	0	0	9.10764
34550484	1	80.1023	65	77	42	96	23.2	8	76	7.6	9	21	15	8.1	103	0.8	138	137	4.6	1.2	12.9	29.1	1	7.28	114	29	1	1	0	0	0	0	0	0	0	1	0	0	0	0	0	0	0	13.0861
30689367	1	65.1792	64	111	62	93	30.5	9.1	69	2.9	3	23	11	8.8	113	0.7	186	142	3.3	1.6	17.8	64.2					0	0	0	0	0	0	0	0	1	1	0	0	0	1	0	0	0	21.3576
34685675	1	65.1792	51	85	51	98	28.9	8.9	62	2.4	10	19	14	9	99	1	107	132	4.8	1.5	16	36.7		7.35	65	34	0	0	0	0	0	0	0	0	1	1	0	0	0	1	0	0	0	21.3576
36730980	1	65.4021	67	62	28	92	22.2	6.9	75	66.6	25	8	20	8.4	96	2	45	133	4.1	2.4	25.8	48.4	8.2	7.2	41	26	0	0	0	0	0	0	0	0	1	1	0	0	0	1	0	0	1	1.27292
34554232	0	79.2137	70	88	37	91	19.8	6.1	100	9.3	6	22	10		107	0.5	92	135	4.4	1.3	13.8	26.8	0.7	7.31	83	32	1	0	0	1	0	0	0	0	0	1	0	0	0	0	0	0	0	11.5264
33282075	1	68.9399	76	91	44	98	27.8	9.2	182	13.3	13	22	48	9.5	95	7.4	134	130	4.3	1.2	12.6	25	1.1	7.22	76	37	1	1	0	0	0	0	0	0	0	1	0	1	0	0	0	0	0	11.7229
36255807	1	68.9399	73	82	39	92	24.2	7.6	171	9.4	15	21	32	9.4	91	4.7	221	130	3.9	1.7	18.4	33.5					1	1	0	0	0	0	0	0	0	1	0	1	0	0	0	0	0	11.7229
34012389	1	57.3552	86	95	52	90	27.8	9.6	221	15.6	11	23	16		104	0.8	129	140	4.6	1.1	12	21.1	1.2	7.33	77	39	0	0	0	0	0	1	0	0	0	1	0	0	0	0	0	0	0	6.90903
32887235	1	56.1317	48	96	47	92	34.4	11.1	215	9.5	17	20	18		103	0.9	153	137	3.9	1	11.4	25.2					1	0	0	0	0	0	0	0	0	1	0	0	1	0	1	0	0	4.60694
33366067	1	56.1889	82	90	46	96	28.4	8.9	98	5	14	20	13	7.8	100	0.8	187	133	4.1	1	11.3	24.3	2.1	7.4	141	33	0	0	0	0	0	1	0	0	0	1	0	0	1	0	1	0	0	5.69375
38618067	1	80.3938	67	103	39	92	21.9	7	194	12.2	14	21	50	7.7	102	2.3	99	138	4	1.3	13.9	32.1	1.4	7.37	112	34	1	0	1	0	0	0	0	0	0	1	0	1	0	0	0	0	0	12.0146
30627723	0	60.0576	65	90	58	96	34.3	11.5	274	7	12	21	10	8.7	93	0.9	242	129	3.6	1.1	11.7	31.1					1	1	0	0	0	0	0	0	0	1	0	0	0	0	0	0	0	6.82569
32587453	0	60.1063	40	76	43	92	35.2	11.5	271	6.2	17	21	63	9	92	1.5	118	137	4.2	1.1	11.5	28.6					1	1	0	0	0	0	0	0	0	1	0	0	0	0	0	0	0	12.0785
35228386	0	91.5118	92	58	43	95	23.4	7.4	169	7.5	15	16	63	8.3	97	3.2	143	130	3.9								1	1	0	0	0	1	0	0	0	1	0	0	0	0	0	0	0	22.8236
39526077	0	91.5118	92	85	47	89	27.7	8.9	154	9.2	15	16	11	7.2	94	1.2	170	127	4.1	1.2	13.4	28		7.36	81	36	1	1	0	0	0	1	0	0	0	1	0	0	0	0	0	0	0	22.8236
39679941	1	79.4737	63	92	36	99	24.4	7.6	101	12	14	19	37	8.6	105	2.3	152	136	4	1.1	12.2	23.1	1	7.32	127	26	1	0	0	0	0	0	0	0	0	1	0	1	0	0	0	0	0	13.0417
30605840	0	78.4625	83	117	50	88	30.6	9.9	136	18.4	13	19	18	8.8	103	1.1	161	137	4.7	1.5	16	30.2					0	1	0	0	0	1	0	0	0	1	0	0	0	0	0	0	0	3.74028
34045803	0	80.9851	76	100	36	93	35.2	10.7	189	8.3	15	25	18	9	101	0.9	103	138	3.8	1.4	15.2	36.7					0	1	0	0	0	1	0	0	0	1	0	0	1	0	0	0	0	4.82083
38577122	0	65.465	59	67	34	77	24.4	7.9	156	12	10	23	28	8.3	93	1	132	128	3.4	1.3	14.5	39	1	7.32	69	40	1	1	0	0	0	0	0	0	0	1	0	0	0	0	0	0	1	1.27292
37177709	1	83.6134	71	73	38	94	25.6	8.5	134	12.6	10	20	10	7.8	105	0.7	159	140	4.3	1.2	12.7	25	1.7	7.32	72	35	1	1	0	0	1	1	0	0	0	1	0	0	0	0	0	0	0	5.5625
30129716	1	76.5851	80	76	41	93	24.6	8.3	119	13.7	10	23	14	9.1	107	0.9	116	143	4.7	1.3	14.1	24	1.4	7.36	85	39	0	0	0	0	0	0	0	0	0	1	0	0	0	0	0	0	0	5.91389
30094966	1	58.0624	61	89	44	94	23.6	7.7	127	14.7	9	23	27	7.8	108	1.2	103	141	4.9	1	10.7	23.7	1	7.37	74	36	0	0	0	0	0	0	0	0	0	1	0	1	0	0	0	0	0	6.74375
37184469	1	61.2982	87	72	52	92	31.7	9.7	253	15.9	13	21	16	8.1	99	1.2	134	134	4.6	1.6	17.3	29.8	0.8	7.2	80	41	0	1	0	0	0	1	0	0	0	1	0	0	0	0	0	0	0	10.7
39056251	0	59.6992	81	96	50	92	30.5	8.6	235	11.4	16	23	24	8.6	93	0.9	138	136	4	1.1	12.1	28.2	3.6	7.45	204	40	1	1	0	0	0	0	0	0	0	1	0	1	0	0	0	0	1	24.6743
37927810	0	68.6413	79	87	58	90	16.8	5	215	6.5	10	21	25	8.1	106	1.3	58	138	4.2	1.4	14.9	27					1	1	1	0	1	0	0	0	0	1	0	1	0	0	0	0	0	17.9826
39011730	1	67.8261	54	104	46	94	27.8	8.9	160	11.7	14	23	29		108	1.8	80	140	4	1.2	13.2	30.2	0.8	7.35	108	37	0	1	0	0	0	0	0	0	0	1	0	1	0	0	0	0	0	7.96736
37352046	1	52.4862	70	84	52	93	25	8	189	16	10	24	17	8	102	1	165	139	4.2	2.5	27.1	83.7	0.7	7.37	78	40	1	1	0	0	0	0	0	0	0	1	0	0	0	0	0	0	0	30.2125
32682790	1	63.1323	49	87	44	98	17.1	5.2	158	7	18	4	22	6.9	97	6.1	85	137	3.3	1.1	11.5	27.9	1.5	7.16	126	17	1	1	0	0	0	0	0	0	0	1	0	1	0	0	0	0	0	72.325
39586311	1	63.1323	84	81	40	85	23.3	7.1	234	8.9	15	24	27	8.6	92	4.5	68	135	4.9	1.1	12.2	27.6					1	1	0	0	0	0	0	0	0	1	0	1	0	0	0	0	0	72.325
36141200	0	76.1211	56	99	51	89	51.5	14.8	165	5.3	8	33	10	8.1	98	0.6	152	139	4.5				0.8	7.24	36	72	0	1	0	0	0	1	0	0	0	1	0	0	0	0	0	0	0	4.07014
32561418	0	58.7377	52	82	41	92	34.4	10.9	149	15.4	17	18	35	8.4	90	5.8	90	127	4	1.4	15.1	32.1	3.7	7.38	51	37	0	0	1	0	1	0	0	0	0	1	0	1	0	0	0	0	0	17.0319
33560078	0	65.2768	76	116	41	92	33.4	10.4	91	7.5	15	24	15	9.2	99	2.9	102	137	3.9	1.1	11.9	26.8					0	0	0	0	0	1	0	0	0	1	0	1	0	0	0	0	0	8.66181
39842203	0	82.3279	88	73	46	93	23.2	6.8	40	10.2	15	17	84	8	95	2.2	142	128	4	1.2	13	32.2					1	1	0	0	0	0	0	0	0	1	0	1	0	0	0	0	0	19.9694
35322943	1	80.4586	70	95	38	94	26.4	8.5	117	8.1	9	19	15	7.6	107	0.8	107	137	3.8	1.2	13.4	31.5	1.1	7.38	100	32	1	0	0	0	0	0	0	0	0	1	0	0	0	0	0	0	0	5.15208
37446530	1	80.4586	54	98	47	94	36.3	11.9	195	4.5	13	20	19	8.7	105	0.9	116	140	3.7	1.2	12.5	72.6	0.9	7.43	86	37	1	0	0	0	0	0	0	0	0	1	0	0	0	0	0	0	0	5.15208
31129158	1	62.183	58	87	54	90	37.1	12.8	208	12.1	14	21	23	8.6	93	1.2	187	129	2.7	1	11	20.4	1.8	7.42	51	40	1	1	0	0	0	0	0	0	0	1	0	0	0	0	0	0	0	9.27361
31612206	1	70.706	59	58	35	94	19.1	6.1	95	5	9	22	13	7.7	103	0.6	120	137	4.4	1.2	12.8	26.5	1.3	7.31	107	34	0	0	0	0	0	0	0	0	0	1	0	0	0	0	0	0	0	25.8549
35268786	0	91.5309	67	60	34	92	40.3	13.5	53	18.4	16	22	43	8.3	98	1.2	115	138	4.2	1.1	11.8	30.7					1	1	0	0	0	1	0	0	0	1	0	0	1	0	0	0	0	4.77083
36813419	0	64.5198	99	80	63	95	36.3	11.7	205	11.7	10	19	14	8.9	102	0.8	134	135	4.8	1.1	12.1	57.9	0.9	7.34	77	26	1	1	0	0	0	0	0	0	0	1	0	0	0	0	0	0	0	9.07847
30253983	1	78.98	43	86	46	91	35.5	11	155	9.8	12	29	33	8	99	1.4	312	140	4.9	1.2	13.3	25.8		7.46	68	35	1	1	0	0	0	0	0	0	1	1	0	1	0	0	0	0	1	9.97014
39044800	1	90.8084	36	77	43	95	36.6	11.7	147	8.8	8	19	20	8.2	100	1	126	132	4.2	1.1	11.5	30.3					1	1	0	0	0	0	0	0	0	1	0	0	1	0	0	0	0	18.9715
31118055	1	90.1619	39	55.5	29	89	37.4	12.7	232	9.9	13	17	23	9	99	1.3	142	133	3.5	1	10.6	27.3	1	7.26	121	19	1	1	1	0	0	0	0	0	0	1	0	0	1	0	0	0	0	4.91806
32605963	1	89.7764	43	97	45	88	36.8	11.8	206	9.8	11	21	23	7.9	96	0.7	127	133	3.7	1	10.7	26.7					0	1	0	0	0	0	0	0	0	1	0	0	0	0	0	0	0	3.75625
35304092	1	63.1045	61	89	43	98	26.2	7.7	163	9.3	15	23	20		104	1	107	138	4.6	1.3	13.9	24.7	1.6	7.34	138	36	0	0	0	0	0	0	0	0	0	1	0	0	0	0	0	0	0	7.51111
39146539	1	79.5165	80	79	46	95	29.4	8.5	182	5.8	19	14	34	6.7	89	1.3	108	125	3.8	1.2	13.1	25.8	1.6	7.29	82	31	1	1	0	0	0	0	0	1	0	1	0	0	1	0	1	0	0	13.1514
35109323	1	68.9904	64	113	67	91	39.7	12.5	242	10.6	10	22	9	8.1	103	0.6	133	141	3.1	1.2	13.1	28.8					0	0	0	0	0	0	0	0	0	1	0	0	0	0	0	0	0	18.391
30263650	1	64.3086	64	112	68	89	48	15.7	241	11.2	14	25	18		97	0.8	151	136	4.2	1	10.5	31.2					1	0	0	0	1	0	0	0	0	1	0	0	0	0	0	0	0	1.49444
38532085	1	95.8351	47	64	30	91	45.1	14.3	161	12.3	15	22	37	8.7	102	2	139	139	3.6	1.1	12	52.2		7.39	314	39	1	1	0	0	0	0	0	0	0	1	0	1	0	0	0	0	0	6.78264
37364883	1	57.3601	76	91	57	95	24.7	8.2	192	7.4	18	24	42	8.6	104	6.2	134	142	4.1	0.9	10.2	30.9					1	1	0	0	1	0	0	0	0	1	0	1	0	0	0	0	0	19.0354
33545663	1	71.8764	79	79	39	93	33.8	10.7	210	10.2	14	21	21	8	101	0.9	233	137	3.5	5.6	60.6	66.3	1.3	7.36	54	38	0	1	0	0	0	0	0	0	0	1	0	0	0	0	0	0	0	9.64236
36909252	1	54.6085	85	135	71	98	27.2	8.2	145	3.9	12	26	18	8.7	100	0.8	140	137	3.8	1	10.6	33.1					1	1	0	0	0	0	0	0	0	1	0	0	0	0	0	0	0	16.8674
31860495	1	54.7065	86	153	74	91	27.4	8.4	138	4.1	15	19	14	8	106	0.7	130	139	3.2	1.1	11.6	29.1					0	1	0	0	0	0	0	0	0	1	0	0	0	0	0	0	0	0.770139
35963296	1	54.4989	81	114	59	94					14	23	16	8.3	103	0.8	215	137	3.5				2.2	7.73	70	11	0	1	0	0	0	0	0	0	0	1	0	0	0	0	0	0	0	1.70278
30268253	1	55.1263	53	89	59	93	31.4	10.8	179	5.5	12	17	23	8.1	93	0.6	140	133	3.1	1.2	12.9	24.5					1	0	0	0	1	0	0	0	0	1	0	0	0	0	0	0	1	11.5319
32187846	1	55.1263	80	86	56	89	33.4	10.9	326	11.1	12	26	13	9.1	95	0.5	218	134	3.6	1.1	12.1	29.3	1.1	7.5	109	35	1	0	0	0	1	0	0	0	0	1	0	0	0	0	0	0	1	11.5319
33999771	1	49.4492	54	79	45	82	14.6	5	52	8.4	20	12	52	7.5	85	8.2	95	135	3.8	1.3	14.5	40.1	6.9	6.98	36	24	1	1	0	0	0	0	0	0	0	1	0	1	0	0	0	0	1	9.00833
39938054	0	73.1148	76	129	49	96	36.8	11.4	243	14.7	16	22	20	8.2	106	0.8	216	148	3.9	1.2	13	22.3		7.39	121	50	1	1	0	0	1	1	0	0	0	1	1	1	0	0	0	0	0	7.54792
33348830	0	80.7803	73	94	46	95	21.8	7.1	77	2.5	9	20	18	8.8	101	0.7	112	132	4.8	1	10.8	25.8	1.2	7.34	87	32	1	0	0	0	0	0	0	0	0	1	0	0	0	0	0	0	0	7.77847
31245398	1	91.7454	75	75	33	95	26.6	8.6	147	9.6	17	19	27	7.5	97	2	55	132	4.4	1.1	11.9	26.2					1	0	0	0	0	0	0	0	0	1	0	0	0	0	0	0	0	16.2854
34217059	1	43.6297	79	90	49	88	41.3	13.9	168	14.5	14	21	23	7.9	108	1.2	166	143	4.4	1.2	12.5	29					0	0	0	0	0	0	0	0	0	1	0	0	0	0	0	0	0	2.68681
34015139	0	83.7625	72	60	36	85	26.6	8.5	140	6.2	14	19	18	8.2	96	1.1	71	136	4.4				0.9	7.32	60	38	1	1	1	0	0	0	0	0	0	1	0	0	1	0	0	0	0	8.76458
33906089	1	73.0158	79	73	44	90	33.7	10.7	225	15.1	20	13	45	6.5	102	1.8	232	139	4.6	1.2	12.9	27.8	1.3	7.27	74	25	0	1	0	0	0	0	0	0	0	1	0	1	0	0	0	0	0	14.8257
36234615	1	68.2211	63	99	43	91	25.6	8.2	168	5.7	7	21	10	9.8	104	0.6	121	134	4.4	1.1	11.7	24.3	0.8	7.33	102	32	1	1	0	0	1	0	0	0	0	1	0	1	0	0	0	0	0	17.8507
32852759	0	71.6927	77	106	45	94	28.9	9	271	10.9	19	17	49	9	87	4.3	83	126	5.1	1.1	12.1	30.5					1	1	0	0	0	1	0	0	1	1	0	1	0	0	0	0	0	2.85764
31271640	0	76.447	84	83	47	77	28.9	8.9	208	13.2	22	9	13	5.9	101	1.3	108	145	2.8	2.9	31.6	33.9	5	7.16	151	14	1	1	0	1	0	0	0	0	0	1	0	0	0	0	0	1	1	5.28472
39535299	0	76.4005	96	69	54	93	30.8	10.1	152	7.9	15	9	37	8.1	101	1.3	69	135	3.3	1.4	15.1	48.2	2.9	7.51	65	26	1	1	0	1	0	0	0	0	0	1	0	0	0	0	0	1	0	6.73194
33028310	0	75.5967	67	103	51	94	33.6	11.6	226	4.8	16	24	16	9.4	104	0.8	163	140	4	1.1	12.1	26.4					0	0	0	0	1	0	0	0	0	1	1	0	0	0	0	0	0	1.79306
38277423	1	55.2945	49	37	25	50	23.5	7.2	396	17.4	13	10	31	10.6	98	1.7	150	139	2.7	1.2	13.1	21.7	1.2	7.13	85	32	1	1	0	0	0	0	0	0	0	1	0	1	0	0	0	0	1	12.4625
35186004	1	85.0637	67	90	48	92	37.9	12.5	403	13.7	14	21	32	8.3	104	1.4	132	139	4.4	1.1	12.1	38.1		7.41	133	35	1	1	0	0	1	1	0	0	0	1	1	1	0	0	0	0	1	5.51597
31567795	1	68.4734	70	101	68	91	36.1	12.1	156	9.2	16	19	31	8.8	98	1.8	246	135	4.4	1.2	13.3	49.8					1	1	0	0	1	0	0	0	0	1	0	1	0	0	0	0	0	14.3889
30896654	1	45.0164	97	98	64	88	39.2	12.6	184	9.4	14	26	29	8.5	90	1.2	57	130	4.8	1	10.7	25.7	1.8	7.4	51	42	1	1	0	0	0	0	0	0	0	1	0	0	0	0	0	0	0	7.64583
31464831	1	63.5182	88	107	63	88	44.5	15.8	151	5.7	15	26	18	9.4	97	0.9	261	138	3.5	1.1	12.3	29.1					0	0	0	0	1	0	0	0	0	1	0	0	0	0	0	0	0	1.67986
37378033	1	62.7783	35	72	40	96	31.7	10.3	147	11.9	14	24	16		101	0.9		139	3.8	1.1	12.2	25.1	1.1	7.34	139	36	0	0	0	0	0	0	0	0	1	1	0	0	0	0	0	0	0	5.75
35147700	1	56.0895	58	87	48	91	25	7.3	88	5.5	3	22	17	7.6	100	0.9	168	138	3.6	1.3	13.9	26.3					0	0	0	1	0	0	0	0	1	1	0	0	0	1	0	0	0	9.8375
35712574	1	63.136	74	89	55	90	36.5	12.1	232	14.4	14	12	25	8.2	95	1.4	262	132	4.3	1.3	14	25.8					1	0	0	0	0	0	0	0	0	1	0	0	0	0	0	0	0	12.9417
32810817	1	64.585	61	78	38	88	33.5	10.9	138	18.3	11	26	16	8	100	1.1	126	139	3.5	1.6	17.8	36.4					0	0	0	0	0	1	0	0	0	1	0	0	0	0	0	0	0	4.06458
38893566	0	72.1691	60	40	32	89	29.6	9.3	27	4.7	18	15	56	9.3	97	5.3	271	132	4.6	1.7	18.3	31.1					1	0	0	0	0	0	0	0	0	1	0	1	0	0	0	0	0	10.9819
31270129	1	80.2174	50	106	59	95	38.9	12.9	162	7.2	12	25	17	8.8	105	0.9	116	142	4.3	1.1	12	33.3					1	0	0	0	0	0	0	0	0	1	0	0	0	0	0	0	0	2.56528
31534963	1	69.4189	61	68	36	97	28.3	10	167	8.3	7	20	23	8.1	111	0.9	109	141	4.8	1.2	13	27.8	0.7	7.3	126	36	0	0	0	0	1	0	0	0	0	1	0	0	0	0	0	0	0	5.74653
31508823	1	71.0125	83	85	43	89	28.1	8.6	278	9.7	13	14	49	8.2	104	2	164	134	4.3	1.1	12.3	29.7	4.5	7.29	36	36	1	0	1	0	1	0	0	0	1	1	0	1	0	0	0	0	0	44.0681
34836358	0	71.4355	77	111	39	94	28.4	8.9	521	9.3	13	27	24	8.3	95	0.6	191	134	4.2	0.9	9.8	26.6					0	0	0	0	1	0	0	0	0	1	0	0	0	0	0	0	0	12.6562
31995865	0	78.4004	69	62	35	86	29.7	9.1	123	5.5	11	21	17	8.2	104	1.1	105	134	3.9	1.2	12.6	22.3					1	1	0	0	0	0	0	0	0	1	0	0	0	0	0	0	0	14.6125
38500783	1	86.9817	70	93	46	95	36.2	11.2	30	19.4	11	24	24	7.9	95	0.6	81	132	4.9				1.7	7.46	48	29	1	0	0	0	1	0	0	0	0	1	1	0	0	0	0	0	0	60.8958
39646937	1	86.9817	73	104	49	93	32.9	10.6	30	10.1	10	29	17	8.5	97	0.7	135	138	4.6	1.1	12.3	27.6	1.7	7.51	69	38	1	0	0	0	1	0	0	0	0	1	1	0	0	0	0	0	0	60.8958
32419628	0	83.3853	88	81	16	94	23	7	228	6.5	15	17	17	8.8	103	0.5	138	139	3.7	1.1	12.2	33.9	1.5	7.25	126	33	1	1	1	0	1	0	0	0	0	1	0	0	0	0	0	0	0	3.90903
33828477	1	72.8919	75	86	41	99	21.6	7.9	100	7.8	6	20	2	8.4	100	0.7	117	135	3.9	1.2	13.5	27.3	0.8	7.27	139	34	1	1	0	0	0	0	0	0	0	1	0	0	0	0	0	0	0	16.0368
36228736	0	71.5059	66	91	42	92	26.9	8.4	211	10.2	10	22	9		102	0.7	87	137	4.3	1.2	13.1	26.8	1.8	7.32	122	39	0	0	0	0	0	0	0	0	0	1	0	0	0	0	0	0	0	5.90556
30547645	1	82.0764	71	115	60	87	40.3	13.4	270	12	18	21	16	8.6	103	0.9	139	139	3.9	1.3	14.6	48.2					0	0	0	0	0	0	0	0	0	1	0	0	0	0	0	0	0	8.85486
34670752	1	78.5902	84	129	63	94	33.2	10.2	339	7.9	22	22	14	10.7	102	0.6	130	146	3.7			33.5					0	0	0	0	1	1	0	0	0	1	0	1	0	0	0	0	0	18.0583
38470746	0	67.9202	67	110	67	81	40.1	12.5	193	8.6	14	22	26	9.1	96	1.2	165	135	3.7	1	11	26.8					1	0	0	0	0	0	0	0	0	1	0	1	0	0	0	0	0	4.09861
38443164	0	59.5618	53	104	57	87	31.4	10.3	163	4.2	10	24	11	9.3	102	0.8	115	139	4.4	1	11.2	24.7					0	0	1	0	0	1	0	0	0	1	0	0	0	0	0	0	0	6.43681
30275130	1	82.2465	41	86	50	95	34.9	11.3	215	6.7	11	26	12	8.1	101	1.2	98	138	4.2	1.2	13.3	61.4	1.1	7.4	43	46	0	1	0	0	0	0	0	0	0	1	0	0	0	0	0	0	0	6.61736
33386915	1	71.8268	62	88	39	91	23.8	7.5	182	9.5	12	22	28	8.2	100	1.4	160	137	4.2	1.2	12.5	31.4					0	1	0	0	0	1	0	0	0	1	0	1	0	0	0	0	0	5.70833
33950536	1	73.5185	76	96	52	91	27.2	8.2	331	10.6	12	23	23	8.9	102	1.3	159	137	4.3			54.4					0	1	1	0	0	1	0	0	0	1	0	1	0	0	0	0	0	16.9375
36185459	0	64.6348	90	95	76	96	26.9	8.4	179	18.1	12	17	25	8.1	103	0.6	183	136	3.7	1.5	15.9	59.1	1.9	7.28	116	31	1	1	0	0	0	1	0	0	0	1	0	0	1	0	1	0	0	21.8
31645452	1	47.0631	82	84	23	87	41.5	13.4	238	7.8	14	23	10	8.3	96	0.7	109	134	3.8	1	11.3	30.9	1.2	7.35	63	39	1	1	0	0	0	0	0	0	0	1	1	0	0	0	0	0	0	5.85833
34073435	0	87.5428	91	77	49	91	24.5	7.5	76	9	11	27	20	8.9	99	0.9	140	137	4.4	2	21.3	29.9					0	1	0	1	0	0	0	0	0	1	0	0	0	0	0	0	0	10.416
34950379	0	87.4109	60	96	46	93	31.6	10.3	47	6.7	23	16	89	8.6	102	3.4	127	142	4	2.1	22.5	80.9	3.1	7.34	46	36	1	1	1	0	0	0	0	0	0	1	0	1	0	0	0	0	0	36.9472
32338401	0	73.7099	86			93	32	10.3	71	6.7	20	16	35	7.4	94	1.3	286	129	3.8	2.5	27.5	28.8	6.6	7.19	79	33	1	1	0	0	0	1	0	0	0	1	0	0	0	0	0	0	0	13.0868
31305615	0	74.2363	70	76	43	92	27.7	8.8	174	4	13	22	21	7.9	99	0.8	117	137	3.1	2	21.9	55.3					1	1	0	0	0	1	0	0	0	1	0	0	0	0	0	0	0	1.67361
34259388	1	58.61	86	85	42	92	26.2	8.8	124	9.1	10	22	13	8	100	0.7	117	134	4.1	1.1	11.9	26	1.4	7.35	79	33	0	0	0	0	0	0	0	0	0	1	0	0	0	0	0	0	0	8.73819
34678414	1	72.3574	71	90	33	96	24.7	7.9	209	10.3	11	16	12	8.1	99	0.9	156	134	4	1.1	11.9	29	1.8	7.24	76	32	1	1	0	0	0	0	0	0	0	1	0	0	0	0	0	0	0	11.216
35231819	1	70.054	93	90	51	88	35.4	12	186	10	15	18	27	6.7	98	1.1	171	135	3.3	1.2	13.4	24.3	1.8	7.4	52	33	1	1	0	0	0	0	0	0	0	1	0	1	0	0	0	0	0	14.0583
39199991	1	70.054	83	82	47	94	22.8	7.4	223	13.5	9	24	13	7.8	106	1.2	91	139	4.6	1.2	13.4	30.4	1.1	7.32	85	34	1	1	0	0	0	0	0	0	0	1	0	1	0	0	0	0	0	14.0583
32790905	1	51.1253	69	92	64	92	33.9	11	272	9	11	23	7	7.8	107	0.8	158	141	4	1.1	11.8	30.5	1.3	7.36	56	44	0	0	0	0	1	0	0	0	0	1	1	0	0	0	0	0	0	10.075
30778040	1	51.1623	67	115	73	99	36.8	12.2	698	11.1	19	23	10	9.5	94	0.6	215	136	4.9	1.6	17.1	41.1					0	0	0	0	1	0	0	0	0	1	1	0	0	0	0	0	0	1.47153
30128862	1	62.7556	41	90	41	93	27	7.8	251	8.2	18	24	77	7.7	96	8.1	137	134	5.1	1.1	11.6	28.9					1	1	1	0	0	1	0	0	0	1	0	1	0	0	0	0	1	18.5701
31085333	1	62.7556	75	89	37	70	21.8	6.5	221	14.4	16	26	25	7.9	91	4.6	139	129	4.4	1.3	14.3	26.2	1.3	7.39	45	42	1	1	1	0	0	1	0	0	0	1	0	1	0	0	0	0	1	18.5701
35751689	1	73.5498	69	77	41	99	17.3	5.2	144	21.1	9	19	16	7.8	110	0.8	118	138	3.9	1.4	15.1	31.3	1.3	7.22	172	35	1	1	0	0	0	0	0	0	0	1	0	1	0	0	0	0	0	12.9021
30762419	1	71.9332	75	102	41	93	21.9	6.9	149	12.3	12	21	61	8	101	3.6	99	140	5.1	1.1	12	27.6	0.7	7.28	89	39	1	1	0	0	0	0	0	0	0	1	0	1	0	0	0	0	0	15.8812
33966641	1	53.9798	92	62	31	89	32.9	11.5	124	11.6	7	26	9	7.7	103	0.9	111	140	3.8	1.1	11.7	24.8	0.7	7.28	42	39	1	0	0	0	0	1	0	0	0	1	0	0	0	0	0	0	0	6.92778
32672921	1	73.2087	53	92	41	65	36.5	11.6	206	9.1	13	25	29	8.8	100	0.7	136	135	4.2	1	10.7	33.4	1	7.35	82	56	0	1	1	0	0	1	0	0	0	1	0	0	0	0	0	0	0	9.40972
35831200	0	73.8949	81	89	46	72	26.2	7.8	194	16.6	8	19	15		106	0.8	112	136	4	1.5	16	26.6	1.2	7.34	86	34	1	1	0	0	0	0	0	0	0	1	0	0	0	0	0	0	0	12.7778
39083852	1	52.4477	66	88	51	92	32.6	10.5	179	9.8	10	23	7	8.1	102	0.9	102	139	4.2	1.2	12.7	25	0.9	7.36	92	37	0	0	0	0	0	0	0	0	0	1	0	0	0	0	0	0	0	8.25486
32924583	1	70.1433	81	87	63	94	28.6	9.2	251	21.5	18	25	36	8.1	94	1.5	188	132	5.1	1.4	14.9	30.9	3.7	7.38	59	29	1	0	0	0	0	0	0	0	0	1	0	1	0	0	0	0	1	11.7021
38978026	1	70.1433	68	82	55	72	29.4	9.3	204	17.5	15	16	36	7.9	97	1.3	151	133	3.8	1.2	13.2	42.5	2.2	7.45	63	33	1	0	0	0	0	0	0	0	0	1	0	1	0	0	0	0	1	11.7021
38979940	1	50.8682	85	89	54	92	32.4	10.8	189	11.7	13	22	17	8.4	105	1	108	137	4.6	1.1	11.4	23.3	2.3	7.23	78	38	0	0	1	0	0	0	0	0	0	1	0	0	0	0	0	0	0	4.65972
33399368	0	84.5973	52	100	63	94	42.9	13.5	324	9.9	16	23	16		103	1.2	171	142	3.3								0	0	0	0	1	0	0	0	0	1	0	0	0	0	0	0	0	24.3708
36726125	0	54.0425	63	74	54	92	38.3	12.6	316	14.4	12	19	8	8.7	97	0.7	146	136	3.5	1.2	13.2	26.9		7.2	106	46	0	1	0	0	0	0	0	0	0	1	0	0	0	0	0	0	0	5.43056
34059270	0	54.0161	79	115	73	92	36.4	12.5	221	6.7	11	23	8	8.7	99	0.6	121	138	3.8	1.2	12.5	26	3	7.35	52	49	0	1	0	0	0	1	0	0	0	1	0	0	0	0	0	0	0	3.38611
30598416	1	71.7448	70	100	54	91	32.7	11.2	143	10.7	14	19	35	8.2	98	1.4	254	136	3.7	1.5	16.5	31.9		7.46	47	33	1	1	1	0	0	1	0	0	0	1	0	0	0	0	0	0	0	5.34167
31740877	1	86.731	57	91	50	96	31	10.3	196	7.4	11	27	28	8.2	101	0.6	130	137	4	1.1	12.3	31.3					0	0	0	0	1	0	0	0	0	1	1	0	0	0	0	0	0	18.584
36717608	1	86.731	79	127	62	92	32.6	10.8	238	14.1	19	26	32	9.5	98	0.8	112	139	3.5	1.2	13.5	28.6					0	0	0	0	1	0	0	0	0	1	1	0	0	0	0	0	0	18.584
39713709	1	86.731	65	98	54	94	32.8	11	223	10.4	18	24	24	9.1	100	0.8	116	140	3.6	1.2	13.2	30.9					0	0	0	0	1	0	0	0	0	1	1	0	0	0	0	0	0	18.584
36328508	1	76.7132	40	100	34	94	22.9	7.3	78	14.5	13	20	32	8.2	107	1.7	109	141	4.9	1.3	14	29.6	1.2	7.19	85	33	0	0	0	0	0	0	0	0	1	1	0	1	0	0	0	0	0	15.2326
34360434	1	67.3505	64	102	53	96	28.6	9.4	131	9.8	10	20	14		98	1.1	146	133	4.4	1	11.3	25.6	1.6	7.26	136	38	0	0	0	0	0	0	0	0	0	1	0	0	0	0	0	0	0	4.68681
38642007	1	67.4483	75			96	23	7.6	24	5.7	9	20	32	7.6	96	1.1	136	131	4.4	1.3	14.1	26.2	0.7	7.33	95	36	0	0	0	0	0	1	0	0	1	1	0	0	0	1	0	0	0	15.9938
34713289	1	74.5078	69	98	41	94	24.9	8	113	11.9	8	19	28		106	1.3	82	135	4.5	1.1	12.3	27.1	0.7	7.32	121	34	0	0	0	0	0	0	0	0	0	1	0	1	0	0	0	0	0	11.1229
36907946	1	76.5515	60	72.5	42	94	24.4	7.6	211	10	11	21	23	8.5	99	0.8	134	133	5				0.9	7.41	81	27	1	1	0	0	0	0	0	0	0	1	0	0	1	0	1	0	0	8.19444
30062923	1	79.7925	67	90	40	94	30.7	10.2	179	15.5	14	22	14	8.2	105	0.9	127	137	4	1	11	26.3	1.3	7.3	84	37	0	0	1	0	0	1	0	0	0	1	0	0	0	0	0	0	0	9.14931
32126768	1	63.2062	67	85	48	91	27.3	9	198	22	7	22	20	7.8	104	1.2	151	139	4.9	1	11.1	26.4	1.8	7.2	121	45	0	0	0	0	0	1	0	0	1	1	0	0	0	0	0	0	0	7.71806
32145629	1	63.2062	87	90	61	87	22.3	7.4	151	10.4	15	27	38	7.8	94	1.4	153	136	4.2	1.1	11.4	27		7.48	59	37	0	0	0	0	0	1	0	0	1	1	0	0	0	0	0	0	0	7.71806
31969353	0	77.2483	81	95	38	91	29.9	9.1	298	10.9	17	24	42	9.4	103	0.9	74	141	3.9	1.5	16	41.2	2.4	7.49	76	35	1	1	1	0	0	1	0	0	0	1	0	1	0	0	0	0	1	38.0632
33663609	0	77.2483	88	78	36	95	29.4	8.7	289	5.4	14	20	26	8.4	100	0.6	140	130	5.2	1.2	13	29.9	1.7	7.38	96	43	1	1	1	0	0	1	0	0	0	1	0	1	0	0	0	0	1	38.0632
35100130	0	77.2483	81	93	50	94	32	9.1	284	5.9	15	18	26	8.6	103	1	105	133	5.1	1.4	15.5	35.1	1.9	7.44	117	32	1	1	1	0	0	1	0	0	0	1	0	1	0	0	0	0	1	38.0632
36126902	0	77.2483	76	91	41	93	32	9.9	215	7.5	13	29	15	9	98	0.8	103	138	3.3	1.2	13.5	32	1.1	7.38	100	39	1	1	1	0	0	1	0	0	0	1	0	1	0	0	0	0	1	38.0632
33358048	1	54.9132	63	93	54	85	44.8	14.1	149	12.1	17	17	67	8.1	93	1.7	167	132	5.2	1.8	19.6	36	4.3	7.26	70	37	1	1	0	0	0	1	0	0	0	1	0	0	0	0	0	0	1	9.87292
39333158	1	73.7325	16	34	19	67	27.9	7.8	201	14.5	19	15	87	8.6	88	3.7	232	131	3.9	1.3	14.1	26.7	1.9	7	29	46	0	1	0	0	0	0	0	0	0	1	0	1	0	0	0	0	1	52.1736
39794060	1	73.7325	53	86	26	96	29.3	8.3	226	10.5	8	28	36	8.6	108	2.2	164	146	3.4					7.21	88	73	0	1	0	0	0	0	0	0	0	1	0	1	0	0	0	0	1	52.1736
39504399	1	69.0408	63	97	44	92	26.1	8.2	77	14	20	12	46	8.2	106	3.5	154	139	3.6	1.1	12.1	25.6	1.5	7.26	53	25	1	0	0	0	0	0	0	0	0	1	0	1	0	0	0	0	0	14.9306
34120446	1	61.4871	73	80	51	97	28.4	8.5	161	4.6	12	27	12	8.3	102	0.6	84	137	3.6			39.5					1	1	1	0	0	0	0	0	0	1	0	0	1	0	0	0	0	26.741
35766231	1	60.3093	73	119	52	93	21.3	6.8	165	16.1	10	17	57	6.5	98	2.5	136	129	4.7	5.3	58.2	44.6	1.9	7.25	88	35	0	0	0	0	0	1	0	0	0	1	0	0	0	0	0	0	0	14.716
36222054	0	63.0489	66	84	42	91	24.2	7.8	184	15	13	24	31		105	1.2	91	138	4.1	1.2	12.6	25.2	0.8	7.3	88	37	1	0	0	0	0	1	0	0	0	1	0	0	0	0	0	0	0	5.76944
34413664	1	77.929	55	94	45	91	28.6	9.2	174	14.1	6	22	15		109	1.2	99	137	4.3	1.2	12.9	31	1	7.29	88	34	0	0	0	0	0	0	0	0	0	1	0	1	0	0	0	0	0	6.83194
35149299	0	67.0329	71	89	49	88	45.4	13.3	269	8.5	14	33	20	8.6	98	1	85	145	4.5	1.3	14.3	138	0.6	7.31	65	65	0	1	0	0	0	1	0	0	0	1	0	0	0	0	0	0	0	11.7104
30583682	0	78.5893	77	62	21	91	28.9	8.7	118	5.2	13	22	35	8.7	94	1.3	134	134	3.9	1	10.6	21.1	0.6	7.3	73	42	0	1	0	0	0	1	0	0	0	1	0	1	0	0	0	0	0	8.39861
34610324	0	78.5141	76	77	27	83	17.1	5.3	166	11.1	15	22	80	8.1	93	1.5	112	135	3.6	1.1	11.9	24	1.4	7.39	60	44	0	0	0	0	0	0	0	0	0	1	0	1	0	0	0	0	0	8.89722
32999790	1	75.9351	78	106	38	91	34.7	12.1	146	18.1	14	23	12	7.7	98	0.7	102	134	3	1.4	15.8	27.7	2.2	7.53	62	27	1	0	0	1	0	0	0	1	0	1	0	0	1	0	1	0	0	9.9875
34357583	1	91.1501	90	114	67	89	40.1	12.2	143	4.5	12	20	41	8.5	112	1.3	185	144	3.6	1.2	12.6	25.2	1	7.34	25	31	1	1	0	0	0	0	0	0	0	1	0	1	0	0	0	0	1	6.52708
34423074	1	66.7313	90	113	72	90	42.8	13.6	248	12.7	16	29	30	9.1	101	1.1	117	146	4								0	0	0	1	1	0	0	0	0	1	0	1	0	0	0	0	0	3.8375
30377100	1	68.7994	59	89	56	93	29.1	9.3	145	9.7	9	19	19	8.1	106	1.3	108	137	4.2	1.1	11.9	27	1.1	7.27	80	36	1	0	0	0	0	1	0	0	0	1	0	0	0	0	0	0	0	11.1035
39596624	1	71.1471	59	91	52	93	35.5	11.8	125	11	10	21	15	9	104	0.8	125	135	3.7	1.1	12.5	28.2	1.5	7.38	73	29	1	0	0	0	0	0	0	0	0	1	0	0	0	0	0	0	0	6.93611
33468800	0	57.0218	88	103	73	95	34.4	11.2	324	10.7	14	21	14	8.9	105	0.8	126	136	3.8	1.1	11.5	27.6					1	0	0	0	0	0	0	0	0	1	0	0	0	0	0	0	0	3.50139
37133847	0	66.0017	85	77	46	94	30.4	10.4	132	8.3	6	19	14	8.2	102	0.6	148	135	4	1.2	12.5	29.8	1.5	7.25	110	34	1	1	0	0	0	0	0	0	0	1	0	0	0	0	0	0	0	14.2021
30963261	0	51.5461	103	85	48	96	20.9	6.9	153	12.5	19	16	17	8.2	99	1.9	156	138	3.4	1.9	21	38.5					1	0	1	0	1	0	0	1	0	1	0	1	0	0	0	0	0	65.6625
36545333	0	51.5461	83	79	44	92	23.6	7.2	498	14.9	9	23	23	8	98	1	33	134	4.7	1.9	20.8	35.9	1	7.37	95	38	1	0	1	0	1	0	0	1	0	1	0	1	0	0	0	0	0	65.6625
39226874	0	51.5461	82	44	19	95	20.4	6.3	84	5.9	13	21	26	7.8	104	2.4	66	139	3.4	1.2	13.4	65	3.5	7.35	81	40	1	0	1	0	1	0	0	1	0	1	0	1	0	0	0	0	0	65.6625
30079333	0	87.61	60	86	38	95	19.6	6.2	94	10.7	11	21	21	7.5	103	0.9	77	133	4.4	1	10.4	27.4	1.7	7.36	122	31	1	0	0	0	0	1	0	0	0	1	0	1	0	0	0	0	0	13.8931
33131194	0	87.61	60	135	51	93	30.1												4.7	1.1	11.4	53					1	0	0	0	0	1	0	0	0	1	0	1	0	0	0	0	0	13.8931
34885021	1	63.1516	76	90	53	92	35.7	12.2	189	11.7	13	11	20	8	80	1.1	135	123	4.4	1	10.4	25.8	1	7.44	79	32	0	0	0	0	0	0	0	0	0	1	0	0	0	0	0	0	0	8.08542
35349866	1	77.5828	66	53	38	89	31.3	10.5	193	11.4	10	21	15	8.4	97	0.7	84	140	2.7	1.2	12.6	28.3	1.2	7.16	41	38	0	0	0	0	0	0	0	0	0	1	0	0	0	0	0	0	1	4.21875
32485374	0	87.8937	82	114	48	90	32.6	10	131	7.8	14	22	19	7.6	107	0.7	104	143	3.2	1.4	15.7	27.6					0	0	0	0	0	0	0	0	0	1	0	0	1	0	0	0	0	2.74097
30657140	1	85.41	59	87	37	92	33.7	10.8	118	13.2	14	28	32	7.4	96	0.8	83	137	2.9	1.1	11.6	43.5	1.4	7.37	72	51	0	1	0	0	0	1	0	0	0	1	0	0	0	0	0	0	0	23.9458
37319283	1	85.41	79	98	44	78	33.6	10.9	159	18.4	11	20	23	7.5	99	0.8	114	136	3.3	1	11.3	68.7	1.5	7.2	185	61	0	1	0	0	0	1	0	0	0	1	0	0	0	0	0	0	0	23.9458
35777126	1	68.9312	73	87	37	92	21.6	7.1	262	5.5	6	13	7	5	107	0.3	116	137	2.5	1.2	12.8	24.7	1.1	7.26	59	38	1	0	1	0	0	0	0	0	0	1	0	0	0	0	0	0	0	14.7854
31286752	1	64.0917	77	97	51	90	25	7.9	145	7.4	8	23	12	7.6	104	0.6	121	138	4.4	1.5	16.6	24.4	1.1	7.33	102	38	0	0	0	0	0	0	0	0	0	1	0	0	0	0	0	0	0	7.91111
37995469	1	75.238	61	78	39	96	23.5	7.6	101	8.3	13	25	22	8.6	102	1.1	118	139	4	1.3	13.9	30.3	1.1	7.39	127	35	1	1	0	0	0	0	0	0	0	1	0	1	0	0	0	0	0	10.7646
35448019	1	75.9682	63	102	45	98	20.6	6.9	133	5.9	26	8	167	6.7	103	5.8	112	140	3.6	1.5	16.1	35.8		7.42	50	34	1	1	0	0	0	0	0	1	0	1	0	1	0	0	0	0	0	10.8375
38070433	0	75.0873	68	71	46	32	19.8	6	176	17.5	19	7	35	7.8	100	1.3	399	135	5.9	1	11.3	20.8	16	7.37	53	52	0	1	0	0	1	0	0	0	0	1	0	1	0	0	0	0	1	11.6785
38228084	0	75.0873	86	89	38	42	18.7	6	325	15.7	15	18	21	8.8	97	1.1	112	131	4.5	1	10.4	25.4		7.33	21	49	0	1	0	0	1	0	0	0	0	1	0	1	0	0	0	0	1	11.6785
36893192	1	86.7363	54	83	40	92	43.5	14.4	219	16.4	15	21	34	8.9	100	1.4	149	134	4.5	1	10.5	27.7					0	0	0	0	0	0	0	0	0	1	0	0	0	0	0	0	0	1.69653
36121419	1	66.1314	60	55	32	100	38.9	13	185	15.3	16	26	12	8.1	98	0.5	246	138	3.4	1.3	14.6	31.6	2	7.38	128	30	0	1	1	0	1	0	0	0	0	1	0	0	0	0	0	0	0	23.7535
38247151	1	46.4871	67	84	61	92	38	12.5	204	9.5	15	17	12	8.1	95	1	296	127	4.1	1.2	12.7	23.9	1.2	7.35	95	32	0	0	0	0	0	0	0	0	0	1	0	0	0	0	0	0	0	14.5854
31804502	1	63.1279	67	99	56	95	37.2	13	111	6.9	7	23	25	7.5	98	0.8	152	128	3.8	1.2	12.7	29.5					1	0	0	0	0	0	0	0	0	1	0	0	0	0	0	0	0	39.0604
36739762	1	63.1279	72	104	64	94	32.1	10.4	130	8.8	9	28	23	9.1	98	0.7	102	135	4.5	1.1	12.3	33.5					1	0	0	0	0	0	0	0	0	1	0	0	0	0	0	0	0	39.0604
33856536	1	65.1667	60	101	43	95	9.1	2.7	124	8.9	13	8	59	7	104	2	83	132	1.9	1.4	15.4	26.5	1.2	7.29	82	22	1	1	0	0	0	0	0	0	0	1	0	1	0	0	0	0	0	9.84653
32030316	1	55.5092	97	80	47	89	30.5	10.5	262	8.5	14	26	9	8	91	0.7	198	131	3.5	1.4	15.2	26.9					0	1	0	0	0	1	0	0	0	1	0	0	0	0	0	0	0	52.8417
30498877	1	56.5826	91	82	60	91	32.1	10.6	166	10.6	14	20	18	8.3	94	1.1	227	132	4.8	3.5	38.5	33.9		7.35	103	39	0	1	1	0	0	1	0	0	0	1	0	0	0	0	0	0	0	5.81181
39207347	1	88.4965	77	88	52	90	30.2	9.2	247	11.4	10	21	21	8.2	106	1.4	110	139	4.2	1.3	14.1	28.9					1	1	0	1	1	1	0	0	0	1	0	0	0	0	0	0	0	7.12292
37408921	1	84.2491	70	125	72	96	34.5	11.2	135	6	17	22	8	7.1	102	0.9	76	141	3.2	1.3	14.3	26.6					1	0	0	1	1	0	0	0	0	1	0	0	0	0	0	0	0	4.66528
37460863	1	78.972	60	101	40	96	32.5	10.4	103	11.8	12	22	24	9.1	106	1.2	259	140	3.7	1.2	12.8	25.9					1	1	1	0	1	0	0	0	0	1	1	0	0	0	0	0	0	14.6319
36906011	1	69.4818	68	129	60	94	36.1	12.1	197	10.6	11	22	15	9.4	104	0.9	140	138	3.7	1	11.2	30.7		7.5	70	28	1	0	0	0	0	0	0	0	0	1	0	0	0	0	0	0	0	9.80347
31526221	1	80.5522	47	106	52	94	34.5	11.1	140	4.7	14	25	24	9.3	102	1	82	139	3.8	1.1	12	28.6					0	0	0	0	0	0	0	0	0	1	0	0	0	0	0	0	0	5.92778
32758932	1	53.7139	87	113	58	88	48.8	13.9	143	7.6	15	29	25	10.4	98	1.5	228	137	5								0	1	0	0	0	0	0	0	0	1	0	1	0	0	0	0	0	1.08264
30402528	1	61.4493	45	118	51	97	31.3	10.3	104	4	21	17	19	7.8	98	0.9	135	134	4.5	0.9	10.1	21.9	1.1	7.33	77	32	0	0	0	0	0	0	0	0	0	1	0	0	0	0	0	0	0	8.61875
36918524	0	76.7047	92	88	50	94	24.6	7.7	131	4.6	19	24	78	8.8	96	3.5	88	136	4.9	2.3	25.5	31.7	1.7	7.42	200	39	1	1	1	0	0	0	0	0	0	1	0	1	0	0	0	0	0	20.775
34377867	1	60.9304	58	78	46	81	26.8	8.8	142	9.5	10	24	21		106	1.5	105	135	4.4	1.2	12.9	27	1.1	7.25	87	37	0	1	1	0	1	1	0	0	0	1	0	1	0	0	0	0	0	29.8694
37245436	1	73.0608	83	102	58	85	41.8	13.7	200	9.6	25	12	117	7.8	85	8.4	159	129	4.8	1.8	19.3	55.5					1	1	0	0	0	1	0	0	0	1	0	1	0	0	1	0	0	20.725
35615469	1	50.9235	79	91	48	97	25.7	8.5	71	10.2	8	22	8	6.6	103	0.6	115	134	4.2	1.2	13	30.6	1.3	7.36	211	38	0	0	0	0	0	0	0	0	0	1	0	0	0	0	0	0	0	8.29167
36136332	1	73.7305	81	95	51	91	25.2	8.2	146	8.1	12	28	21		97	1.1	195	137	3.9								1	0	0	0	0	0	0	0	0	1	0	0	0	0	0	0	0	11.8264
39334198	1	73.7305	58	78	37	90	24.8	8.2	113	8.9	8	24	14	7.8	106	1	106	140	5	1.1	11.9	25.7	2.5	7.33	85	38	1	0	0	0	0	0	0	0	0	1	0	0	0	0	0	0	0	11.8264
31067440	0	65.8708	88	92	50	92	35.1	11.1	460	25.5	10	27	17	7.9	99	0.8	269	139	4.1	1.4	14.8	39	1.9	7.32	59	45	1	0	0	0	0	0	0	0	0	1	0	0	0	0	0	0	1	7.02639
31558468	1	64.63	66	92	44	92	26.7	8.7	98	9.9	6	21	20		104	2.8	103	134	3.5	1.2	13.2	31.3	1	7.29	82	39	1	1	0	0	0	0	0	0	0	1	0	1	0	0	0	0	0	8.48333
34975915	1	44.082	98	102	61	92	37.9	13.4	192	7.6	10	15	5	6.4	86	0.6	155	116	3	0.9	10	32.9		7.34	45	33	1	0	0	0	0	0	0	0	0	1	0	0	0	0	0	0	0	3.70417
35451555	1	52.7935	54	94	64	92	32.4	9.9	279	11.1	15	22	60	8.8	94	2.4	219	131	4.7								0	1	0	0	0	0	0	0	0	1	0	1	0	0	0	0	1	24.3
30801749	1	68.8137	81	106	54	92	23.5	7.5	106	5	20	21	29	6.7	93	6.4	121	130	5.1								1	0	0	0	0	0	0	0	0	1	0	1	0	0	0	0	0	18.5896
31217508	1	68.9771	89	79	41	95	21.2	6.6	217	1.6	16	18	26	10.4	96	0.9	105	134	3.8	3.5	38.6	150					1	1	0	0	0	0	0	0	0	1	0	1	0	0	0	0	0	31.8319
36697067	1	69.559	94	79	47	88	30.3	9.7	139	6.6	22	23	54	10.4	79	1.5	90	125	4.2	1.1	12.1	26.3	3.8	7.55	46	28	1	1	0	0	0	0	0	0	0	1	0	1	0	0	0	0	1	22.2194
38281138	1	69.559	90	90	49	93	23.7	7.7	177	7.1	19	28	82	10.7	74	2.5	91	122	3.3	2.6	28.4	31.2	1.8	7.52	197	42	1	1	0	0	0	0	0	0	0	1	0	1	0	0	0	0	1	22.2194
30908410	0	44.5246	70	95	50	96	22.2	7.5	197	18.1	7	16	6	7.2	108	0.6	113	138	3.3	1.2	13.5	26.7	1.5	7.27	113	27	1	0	0	0	0	0	0	0	0	1	0	0	0	0	0	0	0	7.02083
38631510	1	72.4221	76	84	44	91	24.4	7.7	187	7	12	29	24	7.6	98	1.1	117	141	3.2	1.6	17.6	41.4	1.7	7.45	26	55	0	1	0	0	0	0	0	0	0	1	0	0	0	0	0	0	0	15.8222
39919258	1	72.4221	86	82	47	90	29.5	9.3	115	6.5	11	26	38	7.8	97	1	213	134	3.6	1.4	15.2	36.8					0	1	0	0	0	0	0	0	0	1	0	0	0	0	0	0	0	15.8222
33574796	1	67.9166	61	91	66	90	28.5	8.8	198	10.9	12	22	50	8.3	97	2.5	152	131	4.5	1.6	17.3	27.6		7.42	50	40	0	1	0	1	1	0	0	0	0	1	0	1	0	0	0	0	0	32.4611
39707638	1	71.5222	67	111	62	92	43.9	13.7	317	8.8	13	23	19	8.4	104	1	87	140	4.3	1.8	19.5	34.5					0	0	0	0	0	0	0	0	0	1	0	0	0	0	0	0	0	3.025
35554141	1	71.5466	56	122	57	91	45.2	14	243	6.6	10	26	15	8.1	106	0.9	64	144	4.3	1.2	13.5	26.7					1	1	0	0	0	0	0	0	0	1	0	0	0	0	0	0	0	2.97847
36283223	1	71.7884	58	94	45	95	44	14.1	170	11	12	21	39	8.4	100	1.7	258	141	3.7	1.3	14.4	31.6					0	1	0	0	0	0	0	0	0	1	0	0	0	0	0	0	0	2.67431
38105595	1	83.4378	81	111	41	85	30.4	10	192	8.8	12	23	35	9	101	1.5	172	136	4.2	1.1	12.2	25.6					1	1	0	0	0	0	0	0	0	1	0	0	0	0	0	0	0	22.2403
38376404	1	78.4615	77	96	51	92	24.8	7.9	128	10.1	11	24	11		102	1	126	135	4.2	1.2	13	25.3	2.1	7.32	81	35	1	0	0	0	0	0	0	0	0	1	0	0	0	0	0	0	0	6.22292
36196043	1	69.7305	70	108	64	92	38.1	12.9	127	10.1	18	23	18	8.8	96	0.8	237	134	4	1	10.9	30.3					1	1	0	0	0	1	0	0	0	1	0	0	0	0	0	0	0	7.74931
31480445	1	76.3276	74	87	40	98	27.3	9	129	4.6	6	21	17	8	91	1.1	104	132	3.8	1.2	13.3	34.2	0.8	7.35	132	31	0	1	0	0	0	0	0	0	0	1	0	0	0	0	0	0	0	20.0063
35046051	1	76.3276	92	82	60	89	37.6	12.4	184	7.6	14	23	29	8.6	92	1.3	111	135	3.9	2	21.4	50.9					0	1	0	0	0	0	0	0	0	1	0	0	0	0	0	0	0	20.0063
35999303	0	81.1989	66	93	40	94	24.6	8.3	114	7.2	9	23	11	8.1	98	0.7	112	134	3.6	1.2	12.7	25.5	0.9	7.42	96	31	0	0	0	0	0	0	0	0	0	1	0	0	0	0	0	0	0	10.0674
35512760	1	90.526	82	124	53	86	34.3	10.9	123	5.4	13	25	29	9.3	103	1.9	134	143	4.4	1.1	12	34.8		7.41	84	43	1	1	0	0	1	0	0	0	0	1	1	1	0	0	0	0	1	19.5833
36522173	1	70.9309	72	90	41	94	27.7	9	107	11.6	9	20	15	7.8	106	1.3	105	135	5.2	1.3	13.6	25.4	1	7.18	146	38	0	1	0	0	0	0	0	0	0	1	0	1	0	0	0	0	0	4.75278
37355746	1	66.7021	61	78	40	92	22.9	7.8	79	8.3	8	22	16		113	0.9	104	140	3.9	1.3	13.9	26.9	0.9	7.33	94	35	0	0	0	0	0	0	0	0	0	1	0	0	0	0	0	0	0	8.28125
33294418	1	50.6532	61	108	61	94	33.2	11.2	118	13.5	13	23	11		103	0.8	116	136	4.1	1.2	12.6	28.1	1.5	7.38	183	36	1	0	0	0	0	0	0	0	0	1	0	0	0	0	0	0	0	5.13681
32648205	1	62.1304	72	91	49	90	32.2	11.2	126	15.3	13	20	21	8.1	102	1.3	103	140	4.4	1.1	12	23.2	1.6	7.32	70	33	0	0	0	0	0	0	0	0	0	1	0	0	0	0	0	0	0	12.9868
33004092	1	70.2836	69	85	41	96	21.5	7.4	116	7.5	13	23	17	9.1	100	1.2	54	141	3.6	1	11.1	26.7	0.7	7.36	158	27	1	0	0	0	0	0	0	0	0	1	0	0	0	0	0	0	0	14.0333
33478952	1	84.1201	58	123	60	91	21.5	6.9	180	10.8	8	20	19	8.2	110	0.7	120	140	3.2	1.2	13.5	29.7					1	1	1	0	0	0	0	0	0	1	0	1	1	0	0	0	0	24.8861
33550720	1	80.9509	72	85	44	94	25.9	8.8	105	10.8	13	22	23		104	1	114	137	4.2	1.4	15.4	33.3	1.9	7.34	122	39	0	1	0	0	0	0	0	0	0	1	0	0	0	0	0	0	0	8.37153
36596869	0	85.0046	60	95	40	88	31.6	10.5	81	20	10	12	14	7.6	105	0.5	108	139	3	1.2	12.9	28.9					0	1	0	0	0	0	0	0	0	1	0	0	1	0	1	0	0	5.70972
35603017	1	41.6588	86	113	69	88	28.3	9.1	392	10.9	14	20	38	7.5	105	1.9	141	140	4.4	1.2	12.5	25.5					0	1	0	0	0	0	0	0	0	1	0	0	0	0	0	0	0	4.80417
32909443	1	73.9087	39	97	44	91	27.4	9.7	63	2.7	8	23	24	7.7	97	1.4	155	130	3.4	1.1	11.5	25.4	0.9	7.34	101	40	0	0	0	0	0	0	0	0	0	1	0	1	0	0	0	0	0	6.66528
31500763	1	71.9622	54	106	60	91	35.6	11.5	85	4.9	8	26	13	8	97	0.7	105	136	3.8	1.1	11.7	32.3					0	0	0	0	1	1	0	0	0	1	0	0	0	0	0	0	0	22.9326
37569645	0	68.3741	89	89	48	93	28.7	9.5	162	15.2	5	21	8	7.8	107	0.5	110	135	4.1	1.1	12.4	25.3	0.7	7.31	112	35	1	0	0	0	0	0	0	0	0	1	0	0	0	0	0	0	0	11.0486
36522384	1	63.5493	72	95	45	91	23.9	7.5	268	7.2	10	24	16	8.2	102	1.3	152	137	4.4	1.4	15.5	41.4					1	0	1	0	1	0	0	0	0	1	0	0	0	0	0	0	0	13.0382
39275135	0	73.9072	58	100	46	95	18.1	6	79	3.5	4	21	12	8.2	108	0.6	98	136	3.6	1.2	12.7	24.9	0.5	7.3	134	33	1	0	0	0	1	0	0	0	0	1	0	0	0	0	0	0	0	8.47847
38026548	0	69.8352	80	128	63	95	38.6	12.3	186	6.5	14	27	7	8.3	102	0.8	123	139	3.8	1.1	11.9	29.2					0	0	0	0	1	0	0	0	0	1	0	0	0	0	0	0	0	1.57847
38426371	1	75.3995	103	80	45	90	28.9	9	186	9.3	20	18	34	8.3	88	3.4	74	130	3.8	2.2	23.4	28.2	4.7	7.35	48	42	1	1	0	0	0	0	0	0	1	1	0	1	0	0	0	0	1	26.8792
33773857	0	71.4046	79	77	35	85	26	9	137	6.6	20	23	12	9	98	4.1	121	136	4.9	1.2	13.5	30.8	2.2	7.39	116	28	0	1	1	0	0	0	0	0	0	1	0	1	0	0	0	0	0	22.6549
35609574	0	91.2079	51	143	52	89	37.3	11.4	162	8.9	9	18	39	9.1	101	2.1	190	132	4.9	1	11.1	27.6		7.33	51	44	1	1	0	0	0	1	0	0	0	1	0	1	0	0	0	0	0	11.8201
30479101	1	73.425	62	81	42	92	18.8	6.1	65	7.5	6	22	10	7.4	106	0.6	128	138	3.6	1.2	13.2	29.6	1.9	7.24	67	32	0	0	0	0	0	0	0	0	0	1	0	0	0	0	0	0	0	4.58472
33287093	1	64.5784	70	91	52	90	31.4	10.4	34	3.5	14	21	19	8.2	95	1.1	174	130	3.8	1.1	12.4	25.7	1.7	7.45	46	33	1	1	0	0	0	0	0	0	1	1	0	1	0	0	0	1	0	7.03333
34983068	1	64.2683	73	126	55	93	23.5	7.1	48	4.1	11	22	25	8.5	105	1.1	219	140	3.7	1.1	12.1	21.4	1.7	7.36	98	35	1	1	0	0	0	0	0	0	1	1	0	1	0	1	0	1	0	15.3688
39332096	1	64.4738	79	91	48	91	30.3	9.9	72	5.4	16	22	12	9.1	103	0.9	122	137	4	1.2	13.1	31.5					1	1	0	0	0	0	0	0	1	1	0	1	0	0	0	1	0	5.23056
33344778	1	64.2291	66	96	48	87	21.6	6.7	69	3.6	14	20	23	8.9	102	1.2	135	138	3.7	1	10.5	24.8					1	1	0	0	0	0	0	0	1	1	0	1	1	0	0	1	0	3.46111
35689297	1	83.6568	81	106	68	87	40.7	14.7	201	7.5	12	23	15	9.3	103	1.1	144	138	3.7	1	11	20.1					0	0	0	0	1	0	0	0	0	1	1	0	0	0	0	0	0	8.07708
36759890	1	52.7216	79	85	50	91	29.8	9.5	192	9.5	8	22	22	8.6	104	1.1	131	134	4.3	1.2	13.3	30.1	0.8	7.21	72	37	1	0	0	0	0	1	0	0	0	1	0	1	0	0	0	0	0	18.2063
32332992	0	65.8062	83	128	51	97	31	10.4	107	11.4	12	12	27	7.9	107	0.9	95	150	3.4	0.9	10	26.8					0	0	0	0	0	0	0	1	0	1	0	0	0	0	0	0	0	12.0396
32497054	1	83.5638	77	65	39	86	29.4	9	93	10.5	10	22	33	7.5	105	1.3	111	139	4.2	1.5	15.9	28.6	0.7	7.31	85	47	0	1	0	0	0	0	0	0	0	1	0	0	1	0	0	0	0	13.9549
30544067	0	82.7568	70	155	64	95	26.7	8.3	401	15.2	17	29	29	9.3	100	1.3	157	141	5	1.6	17.8	24					1	1	0	0	1	1	0	0	0	1	0	0	0	0	1	0	1	12.2715
36209609	1	85.1283	73	90	44	94	33.6	10.2	155	7.2	12	25	14	9	102	0.8	138	141	3.5	1.2	12.8	49.6					1	0	0	0	0	0	0	0	0	1	0	0	0	0	0	0	0	5.81944
35820883	1	67.8429	74	86	49	91	31	10.1	150	12.1	10	23	11	7.8	101	0.7	125	137	4.3	1.2	13.2	24.7	1.5	7.33	103	34	1	0	0	0	0	0	0	0	0	1	0	0	0	0	0	0	0	5.91806
34103751	1	70.1466	60	68	47	94	27.7	8.9	202	5.8	17	22	38	9.4	102	1.8	130	136	4.7								0	0	0	0	0	0	0	0	0	1	0	1	1	0	1	0	0	1.875
30380809	1	56.3097	74	84	39	98	20.1	6.9	120	15.9	8	24	12		108	0.5	173	137	3.8	1.4	15	28.7	0.9	7.36	154	40	0	0	0	0	0	0	0	0	0	1	0	0	0	0	0	0	0	4.6
34918083	1	84.8486	66	131	74	94	37.4	11.5	159	3	9	27	17	9.5	97	0.7	146	138	3.5	1	10.8	24.9					0	0	0	1	0	0	0	0	0	1	0	0	0	0	0	0	0	16.8194
37564121	1	72.6771	72	99	47	93	29.5	10.1	111	9.3	9	25	10	8.1	107	0.9	126	141	4.8	1.2	12.8	25.2	1.8	7.29	92	41	0	0	0	0	0	0	0	0	0	1	0	0	0	0	0	0	0	6.68819
31156613	1	63.7025	57	86	30	93	26.8	8.9	103	5.1	9	21	24		101	1.2	99	136	4.1	1.2	12.8	22.6	0.9	7.25	109	39	0	0	0	0	0	0	0	0	0	1	0	1	0	0	0	0	0	10.1104
32034887	1	62.799	58	95	62	85	25.9	7.7	168	6.1	15	18	85	8.1	101	4.7	125	136	4.4				0.5	7.26	51	45	1	1	0	0	0	0	0	0	0	1	0	1	0	0	0	0	0	11.1215
37725897	1	79.9352	62	66	41	90	26.4	8.6	114	10.8	13	22	20	8.6	105	0.9	150	136	4.4	1.3	14.3	33.9	1.8	7.29	70	31	0	0	0	0	0	0	0	0	0	1	0	0	0	0	0	0	0	7.98333
33176656	1	57.8574	37	88	62	94	39.9	12.7	377	8.3	7	22	43	8.7	109	1.1	241	140	4.1	1.3	13.8	37.1	1.3	7.38	64	31	0	1	0	0	0	0	0	0	0	1	0	0	0	0	0	0	0	29.2486
39723347	1	57.8574	93	102	74	97	54	16.7	246	13.3	8	33	60	9.3	104	1.5	202	148	3.6	1.2	12.5	35	2.6	7.53	181	38	0	1	0	0	0	0	0	0	0	1	0	0	0	0	0	0	0	29.2486
32833059	1	55.8953	77	80	52	88	44.5	14.6	297	11.3	11	23	17	8.2	102	1.2	81	138	3.4	1.3	13.7	38.4					1	1	0	0	0	0	0	0	0	1	0	1	0	0	0	0	0	9.72431
36805192	1	54.2109	96	54	36	91	27.3	9.6	380	9	16	20	18	8.8	91	1.3	120	129	4	1.6	17.6	35.4	1.9	7.45	74	32	0	1	1	0	0	0	0	0	0	1	0	0	0	0	0	0	0	28.6736
38985541	1	82.4893	60	90	31	91	28	9.3	115	7.5	10	26	21		105	0.9	105	139	3.8	1.2	13.1	30.6	1	7.36	82	35	1	1	0	1	0	1	0	0	0	1	0	0	0	0	0	0	0	10.9639
33564472	1	72.8632	56	69	30	92	23.3	6.9	66	9.2	15	16	43	7.4	105	5.3	35	140	3.9	1.2	13	27.4	2.1	7.21	77	34	0	1	0	0	0	0	0	0	0	1	0	1	0	0	0	0	0	43.6667
34645917	0	85.0437	62	131	52	90	35.2	11.6	217	5.1	12	28	18	9.3	97	0.8	189	139	4.2	1.2	13	29.9					0	1	0	0	1	0	0	0	0	1	1	0	0	0	0	0	0	6.39028
32404149	0	76.7298	76	105	38	89	28.3	8.4	215	8.9	12	23	24	8.8	105	1.1	136	142	3.7	1	11.3	28.8	1	7.32	61	50	0	0	0	0	0	1	0	0	0	1	0	0	1	0	1	0	1	26.6139
34164980	0	76.7298	76	101	36	94	26.3	8.1	220	12.8	13	29	18	8.7	105	1.1	154	143	3.8	1.1	11.5	26.9					0	0	0	0	0	1	0	0	0	1	0	0	1	0	1	0	1	26.6139
31798073	1	77.9715	65	84	44	93	32.4	10.7	167	12.7	8	23	24		107	1.7	101	141	4.6	1.3	14.1	30.4	1.17	7.32	86	36	1	1	0	0	0	0	0	0	0	1	0	1	0	0	0	0	0	9.67153
39189978	1	60.6369	59	86	40	96	22.5	6.9	123	9.3	8	22	17		103	0.9	108	134	4.6	1.2	13	22.1	1.2	7.18	167	36	0	0	0	0	0	0	0	0	0	1	0	0	0	0	0	0	0	5.88403
31428124	1	83.1626	56	37	25	70	21.2	5.6	188	27	15	16	39	6.3	94	6.1	85	126	5.5	3.6	39.5	106.1	4.6	7.14	62	28	1	0	0	0	0	1	0	0	0	1	0	1	0	0	0	0	1	10.3986
33818462	1	79.9188	69	84	51	94	27.7	8.3	135	5.9	13	27	35	8.3	100	2	153	138	4.2	1.1	11.6	24.9		7.24	294	68	1	0	0	0	0	1	0	0	0	1	0	1	0	0	0	0	0	13.8257
34413972	1	79.9188	60	81	34	92	28.4	8.5	112	8.7	16	21	37	7.8	101	1.6	172	136	4.7	1	10.4	24.4		7.23	76	41	1	0	0	0	0	1	0	0	0	1	0	1	0	0	0	0	0	13.8257
33827157	0	61.0934	65	116	51	93	35.6	11.7	149	5.1	16	20	18	10	91	3.6	82	134	4	1.2	12.9	30.8	3.3	7.36	58	40	1	1	0	0	0	0	0	0	0	1	0	1	0	0	0	0	0	9.60278
34681434	0	61.0934	66	69	27	89	17.5	5.4	114	3.2	17	18	25	7.2	88	3.2	129	132	3.8	1.1	12.4	27.9	1.1	7.34	55	54	1	1	0	0	0	0	0	0	0	1	0	1	0	0	0	0	0	9.60278
31783997	0	80.5931	78	61	35	82	20.6	6.7	174	19	15	14	79	7.3	108	1.8	262	134	3.9	1.2	13	25.1					0	0	0	1	0	0	0	1	0	1	0	1	0	0	0	0	0	8.89444
30012600	1	72.9199	68	69	49	94	36.5	11.5	174	13.3	11	23	31	8.5	100	1.1	161	134	5	1.1	12.2	31					0	0	1	0	0	0	0	0	0	1	0	0	0	0	0	0	0	5.7875
33128016	1	66.4925	54	98	41	94	22.7	7.1	130	10.1	10	22	9	8	109	0.7	97	139	4.3	1.3	14	29.1	1.2	7.26	139	34	1	0	0	0	0	0	0	0	0	1	0	0	0	0	0	0	0	6.72569
30267331	1	91.7063	93	78	39	70	24.9	8	246	15.2	15	28	23	8.3	97	1	215	137	3.4	1.4	14.9	31.3		7.42	48	40	0	1	1	1	0	0	0	0	0	1	0	0	0	0	0	0	1	9.14792
36437080	1	91.7063	84	106	42	93	32.8	10.9	182	16.9	20	20	27	8.6	104	1	191	140	3.9	1.8	19.7	31.1					0	1	1	1	0	0	0	0	0	1	0	0	0	0	0	0	1	9.14792
37687807	1	91.7063	84	111	37	96	39.1	12.9	247	18.1	23	22	30	9.4	99	1.3	403	139	5.1	1.2	13.1	25.2					0	1	1	1	0	0	0	0	0	1	0	0	0	0	0	0	1	9.14792
39342731	1	79.5804	49	90	37	93	30	10.1	134	13.2	9	21	19	8.3	108	1.3	108	138	4.9	1.2	13.5	27.4	1.3	7.31	126	32	0	0	0	0	0	0	0	0	0	1	0	1	0	0	0	0	0	4.56319
31966651	0	72.7686	65	72	38	90	24.6	7.9	110	8.4	13	22	11		107	0.5	150	139	4.1	1.3	13.9	28.1	1.5	7.33	104	37	1	0	0	0	0	0	0	0	0	1	0	0	0	0	0	0	0	6.96528
33818347	1	69.962	83	114	49	90	43.4	14.9	240	18.7	16	21	15	8.4	99	0.8	181	140	3.4	1	10.4	25.3					0	0	0	0	1	0	0	0	0	1	0	0	0	0	0	0	0	5.16597
35538076	0	69.8742	86	112	69	92	35.2	11.8	175	10.2	19	26	22	8.6	100	0.7	83	141	3.5								0	1	0	0	1	1	0	0	0	1	1	0	0	0	0	0	0	1.69306
36332837	0	69.8742	62	107	58	94	36.5	11.8	174	10.5	14	31	29	9.2	97	0.9	81	138	3.9	1	10.5	25.2					0	1	0	0	1	1	0	0	0	1	1	0	0	0	0	0	0	1.69306
30113284	0	84.4688	69	73	38	86	29.5	8.7	423	14.3	12	17	26	8.3	107	1.1	135	137	5.4	1.3	14.5	24.1	1	7.28	135	41	0	0	1	0	1	0	0	0	0	1	1	0	0	0	0	0	0	24.8347
33773460	1	62.5722	81	85	48	90	27.8	8.9	116	5	10	24	34	7.9	101	1.5	225	136	4.3	1.2	12.7	30.8	0.6	7.35	69	52	0	1	1	0	0	0	0	0	0	1	0	0	0	0	0	0	0	3.73819
31443580	0	76.2223	92	103	57	89	45.6	14.3	350	20.1	15	20	30	8.9	110	1.2	204	148	4.6	1.1	12	23.6	1.8	7.41	50	30	0	1	0	0	1	0	0	0	0	1	1	0	0	0	0	0	1	6.56389
33450222	0	76.2223	88	88	52	97	42.3	13	323	16.2	10	20	13	8.4	109	1	193	145	4.4	1.1	12.2	26.6	1.5	7.34	86	40	0	1	0	0	1	0	0	0	0	1	1	0	0	0	0	0	1	6.56389
35314972	0	55.2429	70	86	47	98	21.4	7.2	136	8.4	6	21	9	8	94	0.7	83	126	3.9	1	11.3	26.9	1	7.35	161	30	0	0	0	0	0	0	0	0	0	1	0	0	0	0	0	0	0	8.91181
39400689	1	76.4952	53	66	17	94	24	7.5	116	10.9	11	18	38	8	106	1.9	228	136	4.9	1.2	12.7	36.4					1	1	0	0	0	0	0	0	0	1	0	1	0	0	0	0	0	10.0069
39720351	1	61.9282	78	83	40	95	23.1	7.2	75	6.2	12	19	28	8	106	4.6	153	137	5.4	1.5	16.2	22.6	0.7	7.28	162	38	0	1	0	0	0	0	0	0	0	1	0	1	0	0	0	0	0	17.7812
36289432	1	63.8061	73	92	49	90																					1	0	0	0	0	0	0	0	0	1	0	0	0	0	0	0	0	11.5118
32448060	1	73.8118	95	77	33	95	20.8	6.6	88	14	11	22	98	8.7	95	1.7	180	138	4	1.5	16.6	28.8	2.5	7.43	133	42	0	1	0	0	0	1	0	1	1	1	0	0	0	1	0	0	0	31.6535
30359758	1	81.1111	84	94	39	94	29.5	8.8	241	81.9	16	19	21	8.5	103	0.9	169	141	3.2	1.2	13.1	23					1	1	0	0	0	1	0	0	0	1	0	0	1	0	0	0	0	25.3146
33449269	1	81.1111	81	72	47	83	23.7	7	101	1.9	7	26	17	7.7	105	1	112	141	3.4	1.7	18.2	26.9					1	1	0	0	0	1	0	0	0	1	0	0	1	0	0	0	0	25.3146
34960937	1	81.1111	94	84	58	92	23.7	7.3	265	7.3	11	28	18	9.2	105	0.8	124	144	4.2	1.7	18.3	34.9					1	1	0	0	0	1	0	0	0	1	0	0	1	0	0	0	0	25.3146
37989496	1	66.1417	74	77	48	93	30.6	10.3	131	13.9	10	22	15	7.9	107	0.8	127	141	4.2	1.2	13.2	26.4	2.1	7.3	92	34	1	0	0	0	1	0	0	0	0	1	0	0	0	0	0	0	0	5.9375
39060277	0	56.6489	75	82	46	90	31.9	10.5	202	8.4	11	23	6	8.6	103	0.7	168	138	4.7				1	7.28	72	46	0	0	0	0	0	1	0	0	0	1	0	0	0	0	0	0	0	6.62153
30859562	1	69.4097	61	123	47	94	27.9	9.2	166	9.3	14	22	16	9.4	103	1	137	140	3.8	1.1	11.7	26.1	0.8	7.31	85	33	1	1	0	0	0	0	0	0	0	1	0	0	0	0	0	0	0	6.97222
39758654	1	69.4097	66	70	31	92	27.9	9.2	166	9.3	14	20	16	9.4	103	1	123	135	3.8	1.1	11.7	26.1	0.8	7.31	85	33	1	1	0	0	0	0	0	0	0	1	0	0	0	0	0	0	0	6.97222
33235090	1	77.2196	65	78	44	90	34.4	10.6	61	14.6	10	22	13	8.7	103	0.8	124	138	3.8	1.4	15	25.9	1.8	7.29	78	35	0	1	0	0	0	0	0	0	0	1	0	0	0	0	0	0	0	5.01806
30441118	1	95.5163	57	107	41	92	31.8	10.7	70	8	14	20	21	6.8	102	1	283	141	3.6	1.1	12.2	28.1		7.45	65	30	1	1	1	1	1	0	0	0	0	1	0	0	0	0	0	0	0	6.71042
39641650	0	68.8236	56	82	48	92	25	8.6	83	8.8	10	24	14	8.6	102	0.8	103	136	4	1.2	13.3	20.2	1	7.37	93	36	1	0	0	0	0	1	0	0	0	1	0	0	0	0	0	0	0	8.84306
35318876	1	70.27	60	86	46	94	30.5	10.7	147	12.1	7	22	12		105	0.8	120	136	4.1	1.4	15.1	33.6	1.5	7.27	110	37	1	0	0	0	0	0	0	0	0	1	0	0	0	0	0	0	0	6.05625
31730382	1	69.9662	58	119	55	94	31	9.7	168	9.7	14	30	29	8.1	99	1.5	112	138	4.8	1.5	16.7	31.1					1	1	0	0	0	0	0	0	0	1	0	1	1	0	0	0	0	1.78472
36659101	0	70.5276	53	52	16	60	26.6	8.6	153	6.7	16	20	19	8.4	88	3.6	73	129	3.9	1.2	13.2	24.8	2.2	7.4	107	30	1	1	0	1	0	0	0	0	0	1	0	1	0	0	0	0	1	3.7375
34717282	0	83.3309	57	118	43	100	25.5	8.4	250	16.8	10	21	32	8.5	108	1	189	139	3.8	1.1	11.6	22.3	1.6	7.31	189	38	0	0	0	0	1	0	0	0	0	1	0	0	0	0	0	0	1	9.73472
34641484	1	74.7565	59	90	42	91	32.8	10.5	224	7.3	11	18	27	8.1	107	1.2	104	139	3.9	1.1	12.3	28.1					1	0	0	0	0	0	0	0	0	1	0	0	0	0	0	0	0	8.52708
38178024	1	86.0818	67	80	48	85	18.9	6	130	4.7	10	28	76	7.3	99	2.1	160	138	3.8	1.2	13.1	27.7					0	1	0	0	0	1	0	0	1	1	0	1	0	0	0	0	1	11.7507
34341276	1	85.8212	89	77	35	80	20.8	6.7	306	9.3	10	17	71	7.7	100	2.7	154	132	5.1	1	10.8	35.6	2.2	7.25	69	45	0	0	0	0	0	1	0	0	1	1	0	1	0	0	0	0	0	38.0111
38615347	1	64.5883	77	99	64	88	18.9	6.5	12	2.2	19	16	32	7.7	107	1.9	176	142	3.3	1.2	12.9	28.3	1.8	7.48	33	21	1	0	0	0	0	0	0	0	0	1	0	0	0	0	0	0	0	21.8708
34569680	1	62.6943	68	98	41	96	22.6	7.8	70	14.4	10	24	7	8	108	0.5	107	143	3.7	1.3	14	28.4	1	7.35	165	36	0	0	0	0	0	0	0	0	0	1	0	0	0	0	0	0	0	4.64236
35326305	1	66.3068	66	101	51	91	23.6	7.9	146	8.1	8	27	28	8.4	105	1.6	99	141	4.8	1.2	13.3	23.6	0.9	7.2	62	36	0	1	0	0	0	0	0	0	0	1	0	1	0	0	0	0	0	12.6653
39035916	1	63.5031	95	99	53	89	41.4	12.9	206	28.1	9	17	24	9.3	99	1.3	170	133	4.5	1.4	14.9	24.1	1.8	7.35	58	36	0	1	0	0	0	1	0	0	0	1	0	1	0	0	0	0	0	5.75764
31926647	1	63.8578	54	83	42	91	20.7	6.7	152	13.3	15	22	65	9.1	98	3	124	134	5.1	1.2	13.2	26	1.5	7.31	108	38	1	1	0	0	0	0	0	0	0	1	0	1	0	0	0	0	0	21.6833
34445671	1	63.8578	87	118	58	94	25.2	8.3	240	14.5	23	19	92	9.4	94	3.7	214	132	4.6	1.1	11.5	38.1		7.46	70	31	1	1	0	0	0	0	0	0	0	1	0	1	0	0	0	0	0	21.6833
35494410	0	88.3183	78	101	58	91	28.8	9.1	465	10.5	13	23	28	9.2	111	1.4	196	147	3.2	1.5	15.9	88.1	1.4	7.41	58	32	0	1	0	0	1	0	0	0	0	1	0	0	0	0	0	0	0	21.0007
37645445	0	42.6435	72	127	62	87	26.1	8	513	18.5	14	26	75	8.1	97	6.1	249	137	5	1.2	13.2	80.2					0	0	0	0	0	0	0	0	0	1	0	1	0	0	0	0	0	38.2132
37822497	0	42.6435	74	107	54	91	27.7	8.6	326	17.3	12	20	45	7.9	95	5.6	110	133	5.3	1.3	14.2	85.6	0.8	7.34	36	37	0	0	0	0	0	0	0	0	0	1	0	1	0	0	0	0	0	38.2132
32994430	0	92.8728	52	137	52	91	32.6	10.3	199	12.3	19	21	26		104	0.8	98	139	4.9	0.9	9.7	25.8					0	0	0	1	1	0	0	0	0	1	1	0	0	0	0	0	0	6.68958
33335989	1	63.2694	80	93	45	97	28.7	9	115	6.6	12	20	26	8	99	6.5	97	139	3.8	1.1	11.8	26.7	0.8	7.32	115	35	1	1	0	0	0	0	0	0	0	1	0	1	0	0	0	0	0	15.4556
33762221	1	83.0674	71	90	44	94	30.7	10.4	142	5.7	14	21	15		104	1	90	138	3.9	1.2	12.5	32.4	1.5	7.35	80	34	0	1	1	0	0	0	0	0	0	1	0	0	0	0	0	0	0	5.07847
30859288	1	70.4678	66	87	44	96	28.6	9.4	145	14.2	7	23	15		106	1.3	103	136	4.2	1.4	15	24.6	1.2	7.25	138	36	1	1	0	0	0	1	0	0	0	1	0	1	0	0	0	0	0	12.7042
38211068	1	49.4019	73	98	43	97	43.9	14.8	179	10.4	15	23	17	9.4	97	0.7	307	135	4.1	1	11.1	31.5	2.1	7.34	185	46	0	0	0	0	1	0	0	0	0	1	1	0	0	0	0	0	1	1.25417
35979778	1	78.2883	61	104	48	90	26.7	9.1	184	14.2	14	22	19		107	0.9	138	143	3.9	1.4	15.3	24.8	1.5	7.35	152	34	0	0	0	0	0	0	0	0	0	1	0	0	0	0	0	0	0	4.68819
35764601	1	74.2615	62	93	42	89	34.1	10.6	210	15.5	13	22	19	8.4	97	0.6	198	137	3.4	1.3	14.4	46.6	2.1	7.41	32	43	1	1	0	0	1	1	0	0	0	1	0	1	0	0	0	0	1	37.166
35638083	1	85.8417	57	85	50	93	26.7	8.6	221	10.5	12	18	14	8.6	97	0.9	113	129	3.4	2.9	31.8	35.1		7.33	197	35	0	1	0	0	0	1	0	0	0	1	0	0	1	0	1	0	1	9.63958
37028347	1	79.6699	70	82	40	94	27.3	9.1	145	15.2	6	18	31		111	0.7	117	141	4.7	1.1	11.7	22.6	2.8	7.2	105	33	1	0	0	0	0	0	0	0	0	1	0	0	0	0	0	0	0	7.90347
39026094	1	91.0517	62	81	39	91	38.3	12.3	229	19.4	19	17	56	7	108	1.5	147	141	4.6					7.29	100	46	1	1	0	0	0	0	0	0	0	1	0	0	0	0	0	0	1	10.4167
36572911	0	78.2425	72	86	48	92	38.5	11.4	168	4.1	14	25	10	8	98	0.4	153	135	3.4	1.2	13.6	33.7	1	7.36	50	35	0	1	0	0	0	1	0	0	0	1	0	0	0	0	0	0	0	13.1007
38403028	1	62.4489	81	118	51	97	20.6	7.1	94	5.7	25	12	101	7.4	94	8.4	123	133	5	1.6	17.2	85.9	1.3	7.3	74	22	0	1	0	0	0	0	0	0	1	1	0	1	0	1	0	0	0	11.5215
37953496	1	76.4115	71	89	43	89	22.7	7.3	186	8.2	8	23	19	7.7	101	0.8	122	135	4.3	1.4	14.9	27.3	1.2	7.31	102	42	0	0	0	0	0	1	0	1	0	1	0	0	0	0	0	0	0	7.42083
31053051	0	47.5918	106	89	68	92	39.6	12.9	183	14.2	10	17	8	9.1	106	0.5	185	139	3.1	3.1	33.2	28					0	0	0	0	0	0	0	0	1	1	0	0	0	0	0	0	0	10.5542
37771153	1	62.7713	71	113	62	87	26.7	8.7	207	13.7	15	18	29	8.9	103	1.8	314	137	4.7	1	11.2	21.2					1	0	0	0	0	0	0	0	0	1	0	1	0	0	0	0	0	4.525
31728367	0	71.3313	79	91	40	93	28.2	8.3	75	7.7	20	10	15	7.6	108	1.2	209	143	3.6	1.8	19.9	28.8	2.6	6.83	62	29	0	0	0	0	0	0	0	0	0	1	0	0	0	0	0	0	1	8
37486075	0	71.3313	71	69	31	93	24.2	7.7	185	16.4	10	18	12	8.8	108	0.8	137	137	5	1.3	13.7	27.8	1.6	7.18	102	36	0	0	0	0	0	0	0	0	0	1	0	0	0	0	0	0	1	8
39936295	1	82.1385	60	98	49	93	28.4	8.3	261	8	17	16	90	8.3	103	2.3	171	136	4.8	1.2	13.1	31	1	7.4	61	30	0	1	1	0	0	0	0	0	0	1	0	0	0	0	0	0	0	41.8826
30031772	1	82.4676	60	80	35	94	21.1	6.7	144	8.5	17	16	115	7.8	98	3.7	119	133	4.7			44.2		7.31	64	35	1	1	1	0	0	0	0	1	0	1	0	1	0	0	0	0	0	16.5826
38337953	1	72.0624	63	81	30	97	20.8	9.5	58	12.3	13	19	18	8.2	104	1	107	137	3.7	1.3	13.9	32.8	2	7.3	160	36	1	0	0	0	0	0	0	0	0	1	0	0	0	0	0	0	0	11.7375
37287859	0	75.3182	57	86	50	92	25.6	7.9	72	3.7	8	23	11	7.8	102	0.5	107	137	4	1.1	12.4	26.5	1.5	7.35	65	38	0	1	0	0	0	1	0	0	0	1	0	0	0	0	0	0	0	10.1139
36390798	1	73.2117	88	82	38	95	26.2	8.3	221	13.3	7	22	15	8	105	0.9	93	136	4.1	1.2	13.3	25.7	1.3	7.27	155	37	1	1	0	0	0	0	0	0	0	1	0	0	0	0	0	0	0	9.93264
33189282	0	56.2925	76	92	52	97	22.1	7.2	126	32.4	8	21	27	8.2	110	1.1	136	140	4.7	1.2	12.8	27.3	1.7	7.34	55	36	0	1	0	0	0	0	0	0	0	1	0	1	0	0	0	0	0	17.9076
34762513	1	63.9136	73	106	55	93	38.6	13	217	10.1	13	26	15	9.1	98	0.9	114	138	3	1	11.3	37	1.4	7.33	258	41	0	0	0	0	0	0	0	0	0	1	0	0	0	0	0	0	0	6.93472
37812177	1	74.4503	76	74	47	84	35.4	11.2	234	11.5	13	19	42	7.9	97	1.5	175	132	3.5	1.5	16.4	26	1.2	7.39	49	25	1	1	0	0	0	1	0	0	0	1	0	1	0	0	0	0	0	39.6104
33256748	0	66.2675	88	70	32	88	24.3	7.6	160	9.1	15	15	11	7.2	102	0.6	110	135	3.5	1	11.4	38.7	2	7.38	80	31	1	0	0	1	0	1	0	0	0	1	0	0	0	0	0	0	0	9.93264
31441490	1	51.5913	56	99	55	93	31.5	10	180	7.3	10	19	18	8.2	97	1.1	90	134	4.3	1	11.3	27.5	1.1	7.18	118	36	1	0	0	0	0	0	0	0	0	1	0	0	0	0	0	0	0	6.80972
33802144	1	87.9954	51	137	58	94	38.2	11.9	138	8.6	12	26	19		105	1	121	143	4.3	1.1	12	26.8					0	0	0	0	1	0	0	0	0	1	1	0	0	0	0	0	0	1.24375
31653401	1	84.2716	81	120	39	92	31.6	10	328	9.1	12	20	2	8.2	102	0.4	131	139	3.6	1.2	13.5	32.2					0	1	0	0	1	1	0	0	0	1	0	0	0	0	0	0	0	29.3451
36925371	1	84.2716	75	105	69	92	28.9	9.2	440	14	13	27	7	8.8	94	0.6	157	134	4.5	1.4	15.5	64.1	3.2	7.44	162	40	0	1	0	0	1	1	0	0	0	1	0	0	0	0	0	0	0	29.3451
31865896	0	78.0986	55	115	42	97	25.2	7.7	181	10.9	9	22	16	8.2	106	0.7	200	138	3.3	1.1	12.1	25					0	0	1	0	0	1	0	0	0	1	0	0	0	0	0	0	0	9.85
39544370	0	77.9254	68	98	35	100	38.3	12.5	248	7.8	7	19	13	8.2	96	0.7	51	134	3.6	1	10.6	27.4	2.3	7.25	54	42	0	0	0	0	0	1	0	0	0	1	0	0	0	0	0	0	0	23.6993
37383083	0	73.5918	62	103	39	95	26.2	8.1	115	25.7	12	25	44	8.3	91	1	264	131	4.5	1.4	15.5	21.7					0	1	0	0	0	0	0	0	0	1	0	0	0	0	0	0	0	11.0188
36090192	0	72.3292	65	64	39	95	21.8	6.7	85	10.4	15	19	21	7.8	110	0.8	177	142	3.3	1.2	13.5	25.9	1.8	7.15	113	28	0	1	0	0	0	0	0	0	0	1	0	0	0	0	0	0	0	22.2188
32090007	1	76.9304	56	100	44	89	31	9.4	330	9.8	11	26	32	9.5	98	1.3	225	136	4.9	1.3	13.8	29		7.37	44	46	0	1	0	0	0	1	0	0	0	1	0	1	0	0	0	0	0	18.9674
39320794	0	83.3581	90	92	34	89	34.2	10.9	229	5.3	16	20	13	10.1	96	0.8	164	131	3.8	1	11.2	26.6		7.39	90	36	0	0	0	0	0	0	0	0	1	1	0	1	1	0	0	0	0	38.7979
32390996	1	81.4292	79	82	41	91	27.8	9.4	87	6.6	11	22	21		105	0.7	110	139	4	1.5	16.8	26.4	1	7.32	122	30	1	0	0	0	0	0	0	0	0	1	0	0	0	0	0	0	0	7.00764
34930580	1	71.1862	77	93	48	93	31.2	9.8	152	11.9	9	20	16	6.8	108	1.2	113	140	4.6	1.2	13.5	30.8	1.1	7.27	79	36	1	0	0	0	0	0	0	0	0	1	0	1	0	0	0	0	0	5.74931
32214622	1	67.0753	74	105	43	94	29	8.8	154	8.8	10	22	13		104	1	150	138	4.4	1.3	14.2	31	1.3	7.31	107	40	0	0	0	0	0	0	0	0	0	1	0	0	0	0	0	0	0	12.8896
39412629	0	61.2546	54	83	42	97	24.9	7.5	198	15.5	12	20	23		108	1.5	100	140	4.6	1.1	11.8	29.2	1.1	7.31	125	33	1	0	0	0	0	1	0	0	0	1	0	1	0	0	0	0	0	9.61806
32214757	0	61.791	66	105	46	94	24.5	7.6	261	7.2	11	28	10		100	1.3	205	141	3.3	1.2	12.6	27.4	1.1	7.45	172	42	1	0	0	0	0	0	0	0	0	1	0	1	0	0	0	0	0	4.95417
38192939	1	77.589	60	90	42	94	28.4	9.1	70	12.9	7	20	15		108	1	93	137	4.8	1.5	15.8	26.3	0.7	7.27	99	30	1	1	0	0	0	0	0	0	0	1	0	0	0	0	0	0	0	13.5931
30767472	0	50.943	68	91	43	94	24.6	7.6	207	5.3	18	21	13	8.7	96	0.7	86	134	3.6	0.9	10.2	27.6	2.1	7.4	94	39	0	1	0	0	0	1	0	0	0	1	0	0	0	0	0	0	0	3.85764
38231053	0	91.5194	63	111	46	87	35.7	11.5	190	12.6	13	23	20	8.5	101	0.7	141	138	4.1	1.1	11.6	24.7					1	1	0	1	0	0	0	0	0	1	0	1	0	0	0	0	0	12.9507
35146411	1	62.2079	67	99	51	92	21.5	7.2	148	17.6	12	21	52	8.5	95	2.7	184	128	4.2	1.4	15	27.2					1	1	0	0	0	0	0	0	1	1	0	0	0	0	0	0	0	5.61597
35806553	1	62.2079	65	95	50	93	23	7.4	149	14.5	8	21	23	8.7	106	1.4	103	137	4.7	1.2	12.8	24.3	1.4	7.25	78	39	1	1	0	0	0	0	0	0	1	1	0	0	0	0	0	0	0	5.61597
39071839	1	78.7973	57	86	44	93	36.3	12.1	110	10.4	8	22	16		106	1	123	138	4.6	1.3	14.2	26.5	2.2	7.29	120	39	0	0	0	0	0	0	0	0	0	1	0	0	0	0	0	0	0	5.48542
34170212	0	73.412	50	76	38	98	34.8	11.4	179	5.5	15	22	13	8.7	105	0.7	129	142	4.3	1.2	13.3	32.1	2.2	7.36	196	43	0	0	0	1	1	0	0	0	0	1	0	0	0	0	0	0	0	28.6611
32999382	1	80.4032	44	88	46	89	42.7	14.6	177	14.9	16	21	33	8.7	99	1.1	100	138	4.2	1.2	13.2	44.3	1.3	7.39	99	36	1	1	0	0	0	1	0	0	0	1	0	0	0	0	0	0	0	25.7951
39357442	1	81.1449	66	134	68	93	43.1	14.2	159	10.6	9	24	28	9.5	102	1.3	147	136	3.7	1.1	12.4	102.5					1	1	0	0	0	0	0	0	0	1	0	0	0	0	0	0	0	4.75069
30725932	1	71.0007	63	92	40	94	33.9	11.2	149	12.7	7	25	16		104	0.8	136	137	3.3	1.1	12.4	28.2	1.8	7.25	105	41	0	0	0	0	0	0	0	0	0	1	0	0	0	0	0	0	0	4.28681
34047022	1	73.3167	53	81	41	92	23.9	7.5	272	12.7	11	16	31	7.9	90	2.1	138	125	5.2	1.9	20.3	33.4					1	1	0	0	0	0	0	0	0	1	0	1	0	0	0	0	0	20.1222
30280765	1	75.1348	60	82	46	91	27.1	8.5	231	20.5	14	16	64	8.4	103	2.7	70	133	4.7	3.4	37.5	43.4					1	1	0	0	0	0	0	0	0	1	0	1	0	0	0	0	1	17.525
30322025	1	75.1348	83	74	49	81	24.9	7.3	138	16.8	14	17	70	8.5	106	1.8	121	146	3.4	3	32.8	39.6					1	1	0	0	0	0	0	0	0	1	0	1	0	0	0	0	1	17.525
38676880	1	78.0825	73	91	62	91	36.8	11.4	93	6.1	14	24	10	8.1	105	0.7	110	143	3.7	1.2	13.3	23.5	2.2	7.43	75	35	0	0	0	0	0	1	0	0	0	1	0	0	0	0	0	0	0	9.95139
35971320	0	84.0247	75	103	48	92	34.4	11.2	168	10.4	10	20	14	8.4	104	0.8	172	139	4.1	1.1	11.7	24.9					1	0	0	0	1	0	0	0	0	1	1	0	0	0	0	0	0	5.65347
30056766	0	68.2982	114	91	45	100	30.5	9.3	166	13.2	11	20	32	7	118	1	186	148	3.2	1.3	13.7	30.2		7.33	149	10	1	0	1	1	0	0	0	0	0	1	0	0	0	0	0	0	0	17.8854
33102002	0	68.3497	59	101	44	98	21.9	6.8	141	9.9	13	25	24	7.8	108	0.8	67	143	2.9	1.1	11.7	28.1					1	1	1	1	1	1	0	0	0	1	0	0	0	0	0	0	0	5.00139
33487490	0	62.8203	81	78	41	92	22.8	7.5	132	7.2	12	21	12	7.8	105	0.6	143	136	4	1.1	12.2	25	1.2	7.34	85	35	0	0	0	0	1	0	0	0	0	1	0	0	0	0	0	0	0	8.06944
34270359	1	68.1675	52	36	20	93	30.6	10	215	15.5	9	25	14	7.9	97	0.7	133	133	3.4	1.2	12.9	42.2	1.8	7.49	141	35	1	1	0	0	1	0	0	0	0	1	0	0	1	0	0	0	1	8.93611
31300397	0	73.6807	67	77	33	92	24	7.5	103	6.5	11	20	33	9.5	104	1.4	149	137	5.3	1.3	14.1	32	0.7	7.25	84	32	1	1	1	1	0	0	0	0	0	1	0	1	0	0	0	0	0	48.3271
37670376	0	73.6807	69	97	40	93	26.3	7.6	282	9.5	13	29	34	9.3	96	2.8	206	138	4.3	1	11.3	34.7		7.42	170	47	1	1	1	1	0	0	0	0	0	1	0	1	0	0	0	0	0	48.3271
33979180	0	73.8193	86	84	41	91	31.8	9.2	241	15	13	25	15	8.6	92	1.5	143	133	3.9	1	10.6	38.8	3.2	7.39	33	43	1	1	0	0	0	0	0	0	0	1	0	1	0	0	0	0	0	6.76319
37360456	0	73.88	67	97	32	93	25.1	7	232	14.8	10	19	14	8.7	99	1.2	77	136	3.2	1.1	12.4	34.4	0.7	7.23	75	33	1	0	0	0	0	0	0	0	0	1	0	1	0	0	0	0	1	15.9132
39018286	1	65.6504	53	99	63	76	42.8	13.9	140	9.4	12	18	36	9.5	101	1.3	196	134	5.2	1.3	13.8	25	1.5	7.29	56	41	0	1	0	0	0	1	0	0	1	1	0	0	0	0	0	0	0	4.70903
32012734	0	79.4873	72	88	44	91	27.5	8.7	104	9.4	13	25	10	8.2	102	0.5	116	140	3.9	1.3	14.4	26.9					1	0	1	0	0	0	0	0	0	1	0	0	0	0	0	0	0	4.76389
37430830	0	71.2677	78	110	16	96	20.7	7.1	179	14.5	19	10	33	6.9	112	6.1	133	140	4.2	2.4	26.6	54.1	3.9	7.41	113	24	0	1	0	0	1	0	0	0	1	1	0	0	0	1	0	0	1	5.60625
30580472	0	74.3012	62	68	36	94	23.9	7.4	145	9.2	6	22	14		111	1.1	92	139	5.1	1.2	13.5	24.3	1.8	7.2	86	34	0	0	0	0	0	0	0	0	0	1	0	0	0	0	0	0	0	5.85694
36465982	1	66.2245	59	68	43	94	31.4	11	176	11.6	10	23	15		101	0.9	126	137	4.4	1.1	11.9	25.5	1.8	7.35	180	36	0	0	0	0	0	0	0	0	0	1	0	0	0	0	0	0	0	4.67708
33890445	0	59.451	60	61	32	88	31	10.6	224	17.1	12	13	23	8	95	1.7	62	135	3.9	1.4	15.4	27.9	1	6.95	46	31	0	1	0	0	1	1	0	0	0	1	0	1	0	0	0	0	1	4.77639
31596132	0	57.0965	61	114	41	94	27.1	8.9	322	12.3	15	18	30	8	90	1.6	94	129	3.7	2.6	28.3	34	1.2	7.29	52	32	1	1	1	0	0	1	0	0	0	1	0	0	0	0	0	0	0	5.74792
32111296	1	75.391	61	87	42	96	21.8	7.4	103	8.6	10	20	18	8.3	104	0.9	101	138	4.3	1.1	12.3	28.3	0.7	7.4	81	26	1	0	0	0	0	0	0	0	0	1	0	0	0	0	0	0	0	5.88611
34631985	1	79.2297	64	78	40	77	22.2	7.2	230	13.5	7	28	47	8.4	97	1.3	221	136	4.1	1.3	14	27.1					0	1	0	0	0	0	0	1	0	1	0	0	0	0	0	0	0	11.3618
35148746	1	81.0364	71	99	57	87	41	13.7	152	7.5	19	17	38	9.3	95	2.1	102	130	4.4	1.6	17.5	24.9					0	1	0	0	0	1	0	0	0	1	0	1	0	0	1	0	0	2.81458
37320691	0	55.1788	78	88	44	94	25.5	8.1	149	12.1	11	20	11	7.9	107	0.7	104	139	4.9	1.1	12.3	27	1.2	7.34	158	34	0	0	0	0	0	1	0	0	0	1	0	0	0	0	0	0	0	5.72917
35212870	1	56.2401	64	95	54	93	31.7	10.6	123	6.5	9	20	12		107	1	116	138	4.7	1.3	14.7	33.2	1.2	7.31	122	33	0	1	0	0	0	0	0	0	0	1	0	0	0	0	0	0	0	6.89167
33856684	1	81.0934	54	102	52	99	31.2	10	214	10.2	17	13	24	8.8	103	1.7	230	138	4.9	1	11.3	23.3					1	0	0	0	0	0	0	1	0	1	0	1	0	0	0	0	0	26.0396
34833140	1	79.4864	51	76	45	98	25.6	8.6	174	12.1	18	3	31	8.9	89	2.3	129	135	4.2	1.1	11.4	27	4.5	6.81	80	20	1	1	0	1	0	0	0	0	1	1	0	1	0	0	0	0	0	11.2618
37595525	1	68.7212	61	94	46	96	34.3	10.9	105	1.4	8	21	16	7.6	108	0.7	119	138	4.3	1.3	13.7	28.9	1.4	7.26	121	26	0	0	0	0	0	0	0	0	0	1	0	0	0	0	0	0	0	4.31944
31963558	1	38.7885	72	94	43	93	27.9	9.4	187	16.3	11	22	14	8.4	102	1	114	138	4.4	1.2	13	27.3	0.7	7.31	108	39	0	1	0	0	0	0	0	0	0	1	0	0	0	0	0	0	0	4.57014
39515760	0	61.2217	66	101	29	94	30	9.3	124	8.9	18	22	12	7.7	91	2.6	81	130	3.9	1.2	13.3	28.3	1.2	7.41	77	43	0	1	0	0	0	1	0	0	0	1	0	1	0	0	0	0	0	9.83056
35802224	0	63.5444	59	74	51	90	22.1	7.8	110	5.6	14	22	30	8.1	102	0.7	70	136	3.5	2	21.9	31.2					1	1	0	0	0	0	0	0	0	1	0	0	0	0	0	0	0	5.89028
34743374	0	63.4702	51	77	48	81	37	12.4	157	15.8	21	21	17	8.2	96	1.1	347	141	2.7	1.1	12.3	71.1	5.4	7.3	71	35	1	1	0	0	0	0	0	0	0	1	0	0	0	0	0	0	0	7.02639
38538012	0	70.3628	72	91	32	96	31.8	9.7	176	11.9	17	6	57	8	86	4	74	136	3.4	1.1	11.9	21.1					1	1	0	0	0	0	0	0	0	1	0	1	0	0	0	0	0	7.85694
36447700	1	74.5543	58	96	46	93	26.8	8.8	159	11.2	17	17	35	8.8	104	1.7	326	136	4.2	1.1	11.4	54.1					1	1	0	0	0	0	0	0	0	1	0	1	0	0	0	0	0	6.11597
37745248	0	66.8821	81	85	29	86	28.9	9.2	117	7.4	15	15	52	7.7	99	2.3	78	135	3.5	1.2	13.6	26	1.3	7.2	70	31	0	0	0	0	1	0	0	0	0	1	0	0	0	0	0	0	1	72.825
37674722	1	54.1383	80	83	46	88	28.4	9.1	155	10	11	24	16	9.1	105	0.9	93	139	4.2	1.4	15.4	26.4	1.6	7.39	105	32	1	0	0	0	0	1	0	0	0	1	0	0	0	0	0	0	0	5.25069
34319931	1	70.9461	72	83	44	91	31.6	10.1	202	20	12	23	16	8.1	105	0.8	115	141	4.8	1.2	12.9	25.2	2.5	7.29	90	35	0	0	0	0	0	0	0	0	0	1	0	0	0	0	0	0	0	7.18542
38632495	0	66.4983	84	80	48	94	24.8	8.6	513	11.8	11	25	14	7.9	83	1.2	110	119	4.5	1.7	18.4	34.2					0	0	0	0	0	0	0	0	0	1	0	0	0	0	0	0	0	7.67222
38409010	0	66.6322	60	94	39	99	21.7	7.3	398	12	9	20	21	7.4	92	0.8	44	125	4	1.3	14.2	29	0.9	7.36	129	33	0	0	0	0	0	0	0	0	0	1	0	0	0	0	0	0	0	36.8083
39586497	0	66.6322	91	77	42	95	28.3	8.9	357	13.8	15	25	48	8.5	93	2.7	140	134	4.7	1.6	17.1	27.7	1.3	7.37	248	48	0	0	0	0	0	0	0	0	0	1	0	0	0	0	0	0	0	36.8083
39930459	0	66.4052	62	97	40	92	33.3	11	297	7.2	10	18	17	8.6	105	1.2	109	137	4.6	1.2	12.5	29.1	0.7	7.4	98	30	0	0	0	0	0	0	0	0	0	1	0	0	0	0	0	0	0	1.60417
35369794	0	66.46	67	85	44	94	26.4	8.8	134	9.1	7	18	22	7.6	109	1	81	134	4.3	1.1	12	28.6	1.1	7.3	106	26	0	0	0	0	0	0	0	0	0	1	0	1	0	0	0	0	0	7.56458
30545964	0	67.0942	71	74	36	95	25.7	8.3	301	7.7	14	13	35	8.7	93	1.3	68	136	4.4	1.8	19.8	32.5	0.7	7.41	58	38	1	1	0	0	0	0	0	0	0	1	0	0	0	0	0	0	0	8.10278
37827933	0	53.3964	66	79	50	95	18.8	5.3	129	9.4	3	12	13	4.7	100	0.9	133	115	3.7	1.1	11.4	26.7					0	0	0	0	0	0	0	0	0	1	0	0	0	0	0	0	0	3.96875
30173913	0	76.225	43	76	42	94	33.8	11	185	9.2	13	23	62	9.1	94	2	143	133	4.3	1	10.7	31.3	1.9	7.3	46	49	0	1	0	1	0	0	0	0	0	1	0	1	0	0	0	0	0	10.1562
32581319	1	85.3699	60	98	53	91	26.8	8.3	144	7.3	13	19	14	7.4	109	1.8	101	144	4.2	1.2	12.5	28.4					1	1	1	0	0	0	0	0	0	1	0	0	1	0	0	0	0	2.66111
35451108	1	48.5686	79			92	31.6	10.1	203	12.4	18	16	67	8	102	3.2	155	135	4.2	0.8	9	34.9	0.7	7.13	76	37	1	1	0	0	0	0	0	0	0	1	0	1	0	0	0	0	0	8.87361
37225111	1	56.1475	55	121	65	89	47.8	16.6	286	12	13	19	18	9.1	98	0.6	331	132	4	0.9	10.1	25.6	2.3	7.33	56	33	1	0	0	0	0	0	0	0	0	1	0	0	0	0	0	0	0	3.95069
37114058	1	66.2836	62	116	53	96	21.4	6.5	200	4.5	9	20	24	7.4	99	1.9	100	135	4.1	1	11.2	27.5	0.5	7.1	61	39	0	1	0	0	1	1	0	0	0	1	0	1	0	0	0	0	0	5.71736
30000213	1	66.4701	66	116	47	96	23.9	7.4	219	5.7	14	21	60	7.9	92	3.6	176	129	4.5	1.1	12.1	31.8	0.9	7.19	56	38	0	1	0	0	0	1	0	0	0	1	0	1	0	0	0	0	0	5.55069
39193497	1	68.4898	70	90	46	92	23.6	7.3	394	10.3	18	18	83	8.2	90	5.1	99	134	4.5	1.4	15.1	29.7					1	1	0	0	1	1	0	0	0	1	0	1	1	0	0	0	0	20.8333
39765327	1	76.5764	78	79	48	90	32.7	10.4	125	9.5	17	10	99	8.5	99	6.2	218	136	5.4	1.1	11.7	25.1		7.29	106	36	0	0	0	0	0	0	0	0	0	1	0	1	1	0	0	0	1	6.34167
35271888	1	62.4523	77	98	53	95	20.9	6.7	163	12.8	12	18	26	7.2	99	1.7	117	131	4.2	1.2	13.4	30.8	0.9	7.22	98	25	1	1	1	0	0	1	0	0	1	1	0	1	0	0	0	0	0	18.2937
35082077	1	62.3708	75	89	48	95	24.4	8.6	261	12.8	9	16	65	8.6	84	1.4	152	125	3.9	1.6	17.6	30.8					0	1	1	0	1	0	0	0	1	1	0	1	0	0	0	0	0	5.10417
33346067	1	93.571	69	90	50	96	30.7	9.1	270	10.1	12	25	53	8.5	103	2.2	112	140	4.1	1.1	12	31.1					1	0	0	1	0	0	0	0	0	1	0	1	0	0	0	0	0	3.67014
36932475	1	78.7631	60	109	29	75	35.7	11	266	13.7	10	18	63	7.6	101	1.8	110	132	5.4	1.4	15.3	35.3	1.1	7.1	59	40	0	1	1	0	1	1	0	0	0	1	1	0	0	0	0	0	1	2.28819
32011865	1	71.5816	82	90	67	87	32.3	10.2	221	11.2	20	7	32	7.9	101	1.9	90	137	3.5	1.4	15.6	33.4	4.5	7.04	52	31	1	1	0	0	0	0	0	0	0	1	0	1	0	0	0	0	1	15.1132
34641916	1	63.9583	81	93	53	94	28	9.7	191	12.8	12	22	15		108	0.8	96	140	4.1	1.2	12.9	24	1.8	7.27	160	35	0	0	0	0	0	0	0	0	0	1	0	0	0	0	0	0	0	4.83958
34956680	1	69.1611	69	117	59	93	29.8	9.3	182	27.8	17	24	62	9.3	92	1.6	91	132	3.7	1.4	15.1	26.1					0	1	0	0	0	0	0	0	0	1	0	1	0	0	0	0	0	3.00625
33035485	1	70.8679	54	74	38	95	24.4	7.2	195	18.6	16	27	29	9.2	96	2.8	103	139	4.4	1.3	14	27.8					0	1	0	0	0	0	0	0	0	1	0	1	0	0	0	0	0	11.9146
37777229	1	70.8679	58	69	38	70	28.9	8.5	197	16.8	18	24	41	9.5	94	4.2	124	136	5.2	1.3	14.3	29.4					0	1	0	0	0	0	0	0	0	1	0	1	0	0	0	0	0	11.9146
39232293	1	70.8679	74	69	41	82	30	8.7	245	20.8	18	20	17	8.9	94	2.7	114	138	4	1.8	19.5	30.1	1.6	7.37	101	33	0	1	0	0	0	0	0	0	0	1	0	1	0	0	0	0	0	11.9146
35789615	1	68.5897	88	106	72	90	34.6	10.8	170	29.3	15	20	51	8.9	99	2	65	137	3.7	1.3	14.5	31.3	1	7.4	36	28	0	1	0	0	0	0	0	0	0	1	0	1	0	0	0	0	0	5.88056
36786210	1	68.0237	98	94	60	92	33.6	10.7	125	6.9	17	24	25	8.4	98	1.2	129	135	3.9	1.3	14.3	28.5	2	7.47	125	38	0	1	0	0	0	0	0	0	0	1	0	1	0	0	0	0	0	5.67014
35009500	1	53.7145	72	133	63	89	23.9	8	269	4.5	10	18	9	8.2	83	0.8	92	113	4.7	1.8	19.3	36.5					1	1	1	0	0	0	0	0	0	1	0	0	0	0	0	0	0	5.80347
33918880	1	53.7509	78	105	48	91	23.1	7.4	217	7.2	15	16	23	8.4	91	1.2	92	122	4.3	1.5	16.3	36.2	0.9	7.39	189	32	1	1	1	0	0	0	0	0	1	1	0	1	0	0	0	0	0	21.3042
37437370	1	53.7509	60	106	52	87	23.4	7.2	139	5	12	21	20	8.7	107	1.2	119	138	4.1	1.1	11.7	27.2	1.2	7.24	67	36	1	1	1	0	0	0	0	0	1	1	0	1	0	0	0	0	0	21.3042
33041673	1	73.7828	64	88	46	92	19.9	6.9	169	11.8	9	22	10	7.6	103	0.7	106	137	4.5	1.3	14.3	41.2	1.3	7.33	104	35	0	0	0	0	0	0	0	0	0	1	0	0	0	0	0	0	0	7.78056
32951608	1	65.2884	77	75	43	93	44.4	13.6	540	35	14	21	21	8.3	91	1.2	239	133	3.7	1.2	13.5	29.7	2	7.32	56	38	1	1	1	0	0	0	0	0	0	1	0	0	0	0	0	0	1	12.7708
35915103	1	68.7005	46	96	58	84	53.3	17.1	96	7.1	12	24	33	8.8	97	1.1	211	136	4.2	1.4	14.9	26.9	3.4	7.47	77	27	1	1	0	0	0	1	0	0	1	1	0	0	0	0	0	0	1	22.2458
30873548	1	63.5764	72	75	47	94	37.8	11.9	96	8.2	15	22	18	8.9	101	0.8	131	134	4	1.2	12.8	28.2					1	1	0	0	0	1	0	0	1	1	0	0	0	1	0	0	0	4.35694
36619944	1	57.2795	72	135	61	75	25.3	8.3	151	7.3	16	17	66	9.4	98	9.7	90	137	4.4	1.1	12.2	27.8	2.2	7.3	49	35	0	1	0	0	0	0	0	0	0	1	0	1	0	0	0	0	0	7.97153
37530471	1	73.3477	70	83	46	93	33.1	10.8	183	13.6	8	23	11	8.8	106	0.9	129	138	5.1	1.3	14.3	31.8	1.5	7.37	161	40	0	0	0	0	0	0	0	0	0	1	0	0	0	0	0	0	0	7.30486
38043664	0	62.0612	96	76	42	94	39.6	12.4	171	6.4	11	19	19	7.7	102	0.8	125	139	4.3	1	11.2	25.9	2.9	7.2	55	37	1	0	0	0	0	1	0	0	0	1	0	0	0	0	0	0	0	26.5653
36333788	0	67.9649	106	81	33	89	23.5	7.6	274	13.9	14	18	45	9.4	85	1.1	193	118	5.1	1.5	16.6	25.3		7.37	47	39	0	0	0	0	1	0	0	0	0	1	0	0	0	0	1	0	1	1.15347
31710173	1	75.8058	84	80	43	92	25.4	7.8	297	8.8	11	22	79	8.3	109	1.1	136	142	4.7	1.6	17.6	29	0.8	7.34	127	39	0	1	0	0	0	0	0	1	0	1	0	0	0	0	0	0	1	47.6674
33285035	1	75.8058	80	81	47	97	28.2	8.8	259	8.1	8	27	13	8.2	99	0.8	131	136	4.2				1.1	7.27	119	57	0	1	0	0	0	0	0	1	0	1	0	0	0	0	0	0	1	47.6674
33976098	1	75.8058	63	84	44	97	33.3	10.6	318	16.1	15	19	53	8	96	2.3	177	134	3.6	1.4	15.3	25.3	1.9	7.14	69	35	0	1	0	0	0	0	0	1	0	1	0	0	0	0	0	0	1	47.6674
36055147	1	75.8058	73	70	51	87	26.4	7.7	375	10.8	7	27	27	8.8	97	1.2	119	138	4.2				1.2	7.21	43	44	0	1	0	0	0	0	0	1	0	1	0	0	0	0	0	0	1	47.6674
37946786	1	75.8058	84	109	59	98	24.9	7.6	229	5.1	9	25	21	8.2	104	0.8	128	138	4.1	1.4	15.4	30.7					0	1	0	0	0	0	0	1	0	1	0	0	0	0	0	0	1	47.6674
38653730	1	75.8058	72	52	36	78	24.3	6.7	387	14	5	31	36	7.7	105	1.2	108	143	4.3	1.3	14.7	35.9	0.8	7.23	82	42	0	1	0	0	0	0	0	1	0	1	0	0	0	0	0	0	1	47.6674
34609940	0	82.7319	86	77	33	95	18.1	6.2	53	11.9	17	17	29	7.5	102	1.1	230	132	5	1.3	13.7	34.3	3.1	7.37	76	27	1	1	0	0	0	0	0	0	1	1	0	0	1	0	0	0	0	37.391
36322246	0	65.5388	64	90	43	93	29.5	8.2	394	49.2	12	18	47	7.4	96	1.9	105	135	5.4	1.6	17.6	26.8	1	7.21	156	67	0	1	0	0	0	0	0	0	0	1	0	0	0	0	0	0	0	7.8375
38020511	1	73.7447	47	93	37	95	21.9	7.3	250	18.8	14	18	33	7.1	107	2.1	150	137	3.9	1.1	11.8	23.6	1.2	7.34	67	31	0	0	0	0	1	0	0	0	0	1	0	1	0	0	0	0	0	24.6861
39560054	1	73.7447	73	107	35	94	21.1	6.7	276	9.7	19	17	99	7.5	109	5.4	123	140	5	1.3	14.4	28.8					0	0	0	0	1	0	0	0	0	1	0	1	0	0	0	0	0	24.6861
37145222	1	47.8511	78	99	51	94	31.2	10.6	130	13.1	7	25	14		104	0.9	127	137	4.7	1.2	12.7	25	1.1	7.28	83	36	1	0	0	0	0	0	0	0	0	1	0	0	0	0	0	0	0	9.85069
38385903	1	74.1114	69	77	39	98	30.9	10.2	158	11.1	13	22	25	8.9	103	1.1	104	137	3.2	1.1	12.4	46.5	0.9	7.41	114	35	1	0	0	0	0	0	0	0	0	1	0	0	0	0	0	0	1	1.53611
31281696	1	59.914	58	55	33	96	19.3	6.5	98	8.1	21	20	56	8.9	96	9	99	136	5.6	1.1	12.1	28	1.4	7.28	131	34	1	0	0	0	0	0	0	0	0	1	0	1	0	0	0	0	0	10.7875
35073158	1	70.1018	45	104	52	88	32.7	9.6	226	11.5	12	23	10	9.5	104	0.9	139	139	8.4	1.6	17.3	26.4					1	0	0	0	1	0	0	0	0	1	0	0	1	0	1	0	0	47.4132
33563843	0	78.7365	100	86	46	90	22.5	7	92	5.9	13	32	25	8.1	93	0.7	115	134	3.7	1.3	14.1	24.5					1	0	0	0	0	1	0	0	0	1	0	0	0	0	1	0	0	9.61667
34698404	1	69.8044	85	101	68	95	39.4	13.3	188	12	12	21	15	8.4	102	0.8	135	136	4.2	1.3	13.7	26.3					1	1	0	0	0	0	0	0	0	1	0	0	0	0	0	0	0	4.74514
33520525	0	76.4389	65	122	75	91	43.5	14.6	169	11.8	10	18	12	8.8	104	0.6	264	133	4								1	1	0	0	0	0	0	0	1	1	0	0	0	0	0	0	0	22.1097
35136717	0	76.4389	81	84	47	95	25.5	8.5	142	18.4	8	17	10	7.6	110	0.5	174	140	4.1	1.3	14.5	24.5	1.1	7.24	86	33	1	1	0	0	0	0	0	0	1	1	0	0	0	0	0	0	0	22.1097
37955159	1	69.4668	74	68	56	82	48.5	14.8	124	2	10	24	37	7	96	0.9	88	136	4.1	1.7	18.9	31.8	2.5	7.16	46	54	1	1	1	0	0	1	0	0	0	1	0	0	0	0	0	0	0	38.7868
35681681	1	70.169	44	82	36	84	17.5	5.3	290	17.2	20	12	58	8.7	80	4.4	133	113	5.3	2.4	26.5	65.7	2.9	7.22	82	39	0	1	1	0	0	0	0	0	0	1	0	1	0	0	0	0	1	1.42639
33126461	1	67.2036	73	91	42	78	34.3	11.4	179	9.4	9	21	25	8.6	104	0.7	247	136	4	1	10.8	33.1					1	1	0	0	1	0	0	0	0	1	1	1	1	0	1	0	0	36.2382
36973522	0	56.0021	54	91	47	94	23	7.2	152	13.9	10	23	47	8.4	107	1.3	117	140	5.6	1	11.1	35.4	1.2	7.26	109	39	0	1	0	0	0	0	0	0	0	1	0	1	0	0	0	0	0	5.65833
35640834	0	75.5792	60	101	35	92	24.1	7.6	266	9.2	16	18	77	7.5	106	4.3	73	141	3.7	1.1	12.3	33.9	0.5	7.26	74	40	1	1	0	0	0	0	1	0	0	1	0	1	0	0	0	0	1	11.0194
32190106	1	66.7002	63	95	57	96	45.4	14.6	184	12.5	12	18	20	8.8	102	1	154	136	4.7	1	11.2	26.6	2.3	7.25	61	40	1	1	0	0	1	0	0	0	0	1	1	0	0	0	0	0	1	24.2729
39347204	1	64.1011	51	98	53	91	30.3	10	153	9.1	10	18	15	7.6	106	0.8	151	135	4.3	1.2	13.1	25.2	0.9	7.32	76	24	1	1	0	0	0	1	0	0	0	1	0	0	0	0	0	0	0	7.75347
34931521	1	59.5361	70	97	49	95	33.4	11	131	15	9	21	9		109	0.7	153	139	3.5	1.1	12	22.6	0.8	7.29	71	31	0	0	0	0	0	0	0	0	0	1	0	0	0	0	0	0	0	7.81042
33536332	0	61.7665	67	111	53	91	26.2	8.8	245	11.4	16	21	17	9.3	98	0.8	116	136	4.1	1	11.3	23.9	3.1	7.43	125	34	0	0	0	0	0	0	0	0	1	1	0	0	0	0	0	0	0	1.75417
38895226	1	75.1211	86	96	58	93	30.1	9.6	342	10.2	11	22	16	8	104	0.6	118	141	3.8	1.2	13.3	23.7	1.3	7.35	62	46	0	0	0	0	1	1	0	0	0	1	0	0	1	0	0	0	0	4.3625
34839122	1	55.7365	62	100	50	94	31.5	10.5	138	12	9	22	14	7.9	106	0.7	128	137	4.1	1.2	13.1	25.6	0.9	7.29	108	34	0	0	0	0	0	0	0	0	0	1	0	0	0	0	0	0	0	4.42639
33818777	1	91.316	63	94	44	96	29.8	10.5	197	13.6	6	16	28	8.9	91	1.3	173	135	3.6	1.1	12.1	21	1	7.13	102	28	1	0	0	1	0	1	0	0	0	1	0	0	0	0	0	0	0	20.2694
36166911	1	75.3985	47	109	68	88	19.7	6.4	214	16.9	4	30	58	8.2	109	1.4	144	146	3.9	1.6	17.6	25.8	0.8	7.38	71	42	1	1	0	0	0	1	0	0	0	1	0	0	0	0	0	0	1	5.50208
33997144	1	84.6292	73	71	37	93	33.6	9.9	131	9.5	13	28	21	8.4	98	2.9	80	141	4.4	1.1	11.6	30.1		7.18	70	93	0	1	1	1	0	1	0	0	0	1	0	1	0	0	0	0	0	7.69236
30964788	0	83.6594	76	97	52	94	38.8	12.3	221	10.9	9	29	17	8.8	104	0.9	149	142	3.6	1.1	11.7	29.1					0	0	0	0	1	0	0	0	0	1	0	0	0	0	0	0	0	3.825
35100447	1	60.6321	51	103	61	96	37.4	11.9	263	9.2	15	23	12	9.4	100	0.8	133	135	3.9	1	10.3	29.6					1	0	0	0	0	0	0	0	0	1	0	0	0	0	0	0	0	4.1125
39799119	1	77.9743	86	87	49	93	19.5	5.9	208	11.9	11	20	58	8	97	4.2	96	131	4.6	1.4	15.2	31.2					1	1	0	0	0	0	0	0	0	1	0	1	1	0	0	0	0	2.73333
37472660	1	82.8491	68	81	44	96	33	10.3	109	5.5	16	13	55	7.4	101	1.5	95	138	4.6	1	10.9	32.4					0	1	0	0	1	0	0	0	0	1	0	0	0	0	0	0	0	14.6271
37599999	1	59.8576	70	90	44	94	32	10.7	169	13	15	21	17	8.6	97	1.2	195	134	4.3	1	11.2	47.3	2.4	7.42	143	35	1	1	0	0	0	0	0	0	1	1	0	0	0	0	0	0	0	9.44444
31910498	1	67.6151	91	80	27	95	35.9	11.7	223	9.4	12	22	70	8.3	86	1.6	170	118	3.7	1.3	14.7	35.1					1	1	1	0	0	0	0	0	0	1	0	1	0	0	0	0	0	7.00347
31658227	1	67.5853	91	84	44	94	35.2	11.4	294	4.1	12	18	36	7.8	72	1.2	109	119	3.5	1	11	32.9					1	1	1	0	0	0	0	0	0	1	0	1	0	0	0	0	0	7.18056
34944971	0	64.3718	86	137	84	92	39.8	12.5	249	9.5	17	25	18	9.6	96	0.9	204	133	4	0.9	10.1	32.1					0	0	0	0	0	1	0	0	0	1	0	1	0	0	0	0	0	3.00903
39977970	1	91.5062	52	124	35	95	28.6	9.1	150	11.4	17	22	26	8.9	100	1.3	203	144	3.4	1.4	15	31.4					1	1	0	0	1	0	0	0	0	1	1	0	0	0	0	0	1	6.15556
31351922	1	64.3278	54	96	54	94	30.5	10.3	173	8.3	10	22	19	8.1	98	1	146	136	3.5	1.1	12.1	27.1					1	1	0	0	0	0	0	0	0	1	0	0	0	0	0	0	0	17.1187
35789651	1	64.3278	76	84	52	97	32	11	201	10.4	12	18	16	8.3	106	1.1	141	138	4.2	1.2	12.6	25.2	1.2	7.23	72	25	1	1	0	0	0	0	0	0	0	1	0	0	0	0	0	0	0	17.1187
36566194	1	68.8368	52	82	41	93	25.7	8.2	191	10.6	12	19	34	8.1	107	1	122	141	4.1	1.1	11.9	19.6		7.36	46	41	0	0	0	0	0	1	0	1	0	1	0	1	0	0	0	0	0	1.96042
36361741	1	91.6207	69	72.5	38	80	22.6	7.2	112	9.8	7	22	10	7.8	105	0.9	89	136	4.1	1.1	12.3	27.7	1.2	7.32	89	40	0	0	0	0	0	0	0	0	0	1	0	0	0	0	0	0	0	9.16389
39526309	0	81.8619	49	116	28	100	28.1	9.9	134	9.1	13	16	14	7	96	1	137	127	3.6	1.1	12.2	48.2	2	7.32	90	30	0	1	0	0	0	0	0	0	0	1	0	0	0	0	0	0	0	3.88403
31023682	1	69.4618	80	101	47	92	27.9	9.2	121	12.2	5	23	10	7.9	103	0.8	134	135	3.4	1.3	13.8	27.2	1.9	7.32	141	35	1	0	0	0	0	0	0	0	0	1	0	0	0	0	0	0	0	5.91528
37835532	1	56.2371	92	82	42	91	25.1	8.4	168	6.5	23	19	30	7.1	92	6.3	189	132	4.5	1	11	24.2	1.9	7.4	110	36	1	0	0	0	0	0	0	0	1	1	0	1	0	0	0	1	0	8.8
30914577	1	74.4035	59	91	34	94	26.1	8.3	313	10.7	13	24	26	8.2	85	1.3	85	122	3.6	1	10.6	43.8	0.9	7.4	72	42	1	1	1	0	0	1	0	0	0	1	0	0	0	0	0	0	0	6.22292
30490721	0	77.9165	70	88	42	92	17	5.4	153	8	6	11	14	4	100	1.7	99	132	1.9	2	21.1	29.3	1	7.37	59	36	0	1	1	0	0	1	0	0	0	1	0	0	0	0	0	0	0	14.8465
35406493	1	67.2605	81	111	47	93	34.9	12.1	195	12.7	11	18	13	7	108	0.7	210	140	3.8	1.1	12.2	38.3					1	0	0	0	1	1	0	0	0	1	0	0	0	0	0	0	0	6.05278
31275723	0	70.8602	60	77	43	92	24	7.2	117	5.4	13	22	41	8.7	93	2.7	94	129	3.9	2	22.2	30.2					1	1	1	0	0	0	0	0	1	1	0	0	1	1	0	0	1	18.859
32790435	0	70.8602	88	65	41	93	22.6	6.9	103	6.3	9	24	30	8.2	95	2	99	130	3.1	2.4	26.3	150					1	1	1	0	0	0	0	0	1	1	0	0	1	1	0	0	1	18.859
37280151	0	67.8987	70			98	38.5	13	156	8.1	18	20	10	8.4	102	0.8	173	137	3.1	1.1	11.8	23.2	1.6	7.44	116	23	1	1	1	0	0	0	0	0	1	1	0	0	0	0	0	0	0	9.65347
35510262	0	69.1685	63	83	31	99	37.8	11.9	194	9.9	10	24	15	8.5	95	0.7	123	136	4.3	1.1	11.7	25.1					1	1	1	0	0	0	0	0	1	1	0	0	0	0	0	0	0	4.57292
33171351	0	68.807	63	95	42	95	26.6	8.7	128	5.7	11	24	8	7.8	101	0.7	196	138	3.6	1.3	13.9	25	1.9	7.37	113	41	1	1	1	0	0	0	0	0	1	1	0	0	0	0	0	0	0	6.82917
37588741	0	72.8717	100	91	53	87	27.6	8.3	82	7.7	14	9	17	7.5	106	0.8	102	140	3.6	2.8	31.2	56.3	17	7.26	156	25	0	1	0	1	1	0	0	0	0	1	1	0	0	0	0	0	1	15.759
34035080	1	71.271	65	90	60	82	31.9	9.3	396	20.7	10	20	27	8.4	107	1.3	170	137	3.8	1.1	11.4	22	3.7	7.23	50	35	0	1	0	0	1	0	0	0	0	1	0	0	1	0	1	0	0	17.8118
36421595	1	65.8427	75	89	53	91	30.5	10.2	151	10.2	12	22	15	8.2	102	0.7	153	136	4.2	1.2	13.3	25.3	1.5	7.25	88	40	1	0	0	0	0	0	0	0	0	1	0	0	0	0	0	0	0	5.95764
39078661	1	91.1603	52	96	43	93	35.3	12	142	8.5	7	22	22	8.3	101	1.2	82	133	3.3				0.9	7.41	70	38	0	0	0	0	0	0	0	0	0	1	0	0	1	0	0	0	0	6.04722
38966595	1	78.7366	62	101	41	96	31.1	10.4	102	13.6	9	21	11	8.3	109	0.9	121	139	4.1	1.2	13.1	27.2	1.7	7.32	126	36	0	1	0	0	0	0	0	0	0	1	0	0	0	0	0	0	0	7.50764
35212236	0	65.8624	61	90	47	96	23.4	7.5	99	1.9	6	22	16		108	0.8	140	137	4.5	1.1	11.9	30.6	1.1	7.35	199	38	1	1	0	0	1	0	0	0	0	1	0	0	0	0	0	0	0	4.67222
39891408	0	90.9235	41	67	28	92	26.5	8.4	280	15.7	18	13	39	8.5	95	2.5	79	133	5.2			32.7	11.9	7.23	37	36	1	1	0	1	0	1	0	0	0	1	0	0	1	0	0	0	1	2.47292
39819283	1	64.0717	73	91	60	95	39.1	12.3	143	7.1	15	12	30	7.6	107	2.3	172	141	2.9	1.8	19.7	36.6					1	1	1	0	0	0	0	0	0	1	0	1	0	0	0	0	0	16.5326
37594541	1	71.7002	63	80	48	94	29.5	9.5	390	8.2	9	24	12	8.7	102	1	102	137	4.5	1.3	14.4	29.1	1.8	7.43	278	39	0	0	0	0	0	0	0	0	0	1	0	0	0	0	0	0	0	2.87639
39493949	1	71.6611	70	61	36	95	27.8	9.4	85	7	5	20	9		107	0.8	107	137	4.3	1.4	15.3	28.7	1.3	7.3	143	32	0	0	0	0	0	0	0	0	0	1	0	0	0	0	0	0	0	6.38056
37934580	1	64.456	66	99	44	91	22	7.3	96	11.8	7	16	34	7.3	104	1.7	113	133	4.6	1.1	12.2	24.6					1	1	0	0	0	0	0	0	0	1	0	1	0	0	0	0	0	13.7188
34581344	1	66.3862	63	111	70	95	30.1	9.8	217	7.7	13	22	10	7.7	105	0.8	102	140	4.1	1.4	14.8	150	1.2	7.38	157	27	1	0	0	0	0	0	0	0	0	1	0	0	0	0	0	0	0	3.58819
35932766	1	66.2977	62	91	47	95	24.9	8.3	124	10.5	12	21	9	8.2	100	0.7	138	136	3.7	1.2	13	25.5	1.9	7.33	110	39	0	0	0	0	0	1	0	0	0	1	0	0	0	0	0	0	0	7.99375
30327164	1	72.1985	110	84	51	93	22.5	7.3	239	50.6	14	18	30	8.9	103	1.7	38	136	3.9	1	10.4	42.7		7.39	35	35	1	1	1	0	0	1	0	0	0	1	0	1	1	0	0	0	0	7.86319
36272084	1	68.8132	59	112	54	93	32.8	10.5	249	10.6	16	24	13	8.6	101	0.8	198	137	4.4	1.2	13.6	26.5	1.9	7.45	125	34	0	0	0	0	0	0	0	0	0	1	0	0	0	0	0	0	0	2.46875
39665534	1	53.4271	85	122	59	96	23.5	7.8	235	10.9	17	5	27	7.8	96	2.2	111	129	4.4	0.9	10.1	23	0.6	7.19	65	28	1	0	0	0	1	0	0	0	0	1	0	1	0	0	0	0	0	5.67917
38444495	0	87.8426	78	94	42	96	22.7	6.8	381	6.3	14	28	59	7.6	84	1.1	37	132	3.8	1.4	14.8	30.8		7.38	170	38	1	1	0	0	0	1	0	0	0	1	0	1	0	0	0	0	1	9.08819
30901960	0	64.3788	61	72	43	92	25.7	8.1	132	16.8	10	17	12	7.1	115	0.7	87	142	3.3	1.4	15.6	30.2	1.1	7.4	82	30	0	0	0	0	0	0	0	0	0	1	0	0	1	0	1	0	0	7.48264
36460353	0	64.3788	93	93	62	94	25.7	8.1	136	16.8	10	15	12	7.1	104	0.7	87	133	3.3	1.4	15.3	25.3	1.1	7.4	82	30	0	0	0	0	0	0	0	0	0	1	0	0	1	0	1	0	0	7.48264
38327452	1	78.0751	54	61	35	87	24.5	8.1	114	9.2	10	23	18	7.9	106	0.9	140	141	5	1.3	13.8	25.3	0.9	7.35	119	36	0	0	0	0	0	0	0	0	0	1	0	0	0	0	0	0	0	6.3125
34743535	0	86.7191	65	95	49	96	28.6	9	332	11.3	17	26	22	8.9	97	1	160	136	3.6	1.2	12.6	24.2	1.2	7.47	86	38	1	0	1	0	0	0	0	0	0	1	0	0	0	0	0	0	0	4.98194
39870287	1	46.7913	77	105	55	90	32	10.3	144	13.3	15	23	12		103	1.1	124	138	5.2	1.1	12.1	27	2.2	7.17	91	39	0	0	0	0	0	0	0	0	0	1	0	0	0	0	0	0	0	5.66667
30876879	1	72.4546	55	149	69	89	17.5	5.9	149	12	14	17	55	8.3	103	1	205	137	3.8	2	21.7	31.8	1	7.34	54	36	1	1	0	0	0	0	0	0	0	1	0	0	0	0	0	0	0	28.6667
30524093	0	71.8033	66	69	45	91	34.2	11.2	160	10.8	14	19	46	9.4	96	2.4	116	133	3.4	1.1	12.2	24.3		7.39	68	39	0	1	1	0	0	1	0	0	0	1	0	1	0	0	0	0	0	14.634
38175679	0	57.8557	71	93	33	93	19.5	6	205	4.2	8	25	10		100	0.4	149	141	4.2	1.4	14.8	24.8	0.9	7.25	99	34	1	1	0	0	0	1	0	0	0	1	0	0	0	0	0	0	0	11.6861
30105012	0	80.0502	58	92	32	98	30.4	9.6	186	12.4	19	15	44	8.1	106	1	157	141	4.2	1.8	19.8	21.5	1.6	7.31	99	25	1	1	0	0	0	0	0	0	0	1	0	0	0	0	0	0	1	4.45
38023213	0	59.7858	92	103	41	93	23.8	8.2	125	10.2	13	24	8		96	0.3	116	128	4.4	1	10.4	26.6	1.5	7.33	120	40	0	0	0	0	0	0	0	0	0	1	0	0	0	0	0	0	0	10.9549
30452038	1	73.9726	65	90	41	86	19.3	6.2	468	13.4	13	24	8	7.8	93	0.9	92	133	4.3	3	32.5	35.9	4.3	7.4	129	44	1	1	0	0	0	0	0	0	0	1	0	0	0	0	0	0	0	31.7764
38136686	1	73.9726	77	94	52	97	27.1	8.7	333	10.6	13	21	15	7.9	97	1.8	95	135	3.8	1.4	14.9	31	1.1	7.38	98	36	1	1	0	0	0	0	0	0	0	1	0	0	0	0	0	0	0	31.7764
30699665	1	68.937	46	93	55	96	27.9	9.4	446	11.7	15	23	12	8.6	102	0.6	130	136	4.3	1.3	13.7	25.4	1.3	7.42	155	44	0	0	0	0	0	0	0	0	0	1	0	0	1	0	0	0	0	11.8868
34908258	1	69.6434	69	78	53	94	19.8	6.2	53	7.7	16	22	134	8.6	95	4.6	138	136	5.1	1.5	16.2	29.7					1	0	0	0	0	0	0	0	1	1	0	0	0	0	0	0	0	31.8701
38352863	0	91.4632	84	90	43	91	27.9	9	117	12.3	16	19	28	7.2	104	1	102	137	3.6	3.1	34.6	45.8					0	1	0	0	0	0	0	0	0	1	0	1	0	0	0	0	0	6.30417
30475934	1	88.8884	100	79	49	96	31	10.5	112	7.8	11	13	70	9.1	100	2.3	189	134	4.4	1.4	15.3	25.5	2.5	7.11	78	25	1	1	0	0	1	0	0	0	0	1	0	1	0	0	0	0	0	17.3514
39959373	0	81.3626	52	80	48	83	23.1	6.7	170	4.7	13	21	34	8.1	95	2.4	56	135	3.5	3.1	34.1	37.4					1	1	1	1	0	0	0	0	0	1	0	1	0	0	0	0	1	5.31528
36358190	0	81.0082	78	109	64	97	33.3	10.6	286	6.1	13	20	33	8.7	99	2.5	73	138	2.7	1.2	12.6	27.9					0	1	0	1	0	0	0	0	0	1	0	1	0	0	0	0	0	10.9278
30698805	0	77.4512	67	91	34	91	25.5	8.2	115	9.7	14	23	27	7.7	98	1.5	161	134	3.7			79					1	1	1	0	1	0	0	1	0	1	0	0	0	0	0	0	0	21.8687
35438099	0	77.4512	67	112	37	95	22.1	7.1	140	9.4	19	17	23	7.7	100	1.3	165	134	3.9	1.6	17.9	32.8	2.8	7.36	150	29	1	1	1	0	1	0	0	1	0	1	0	0	0	0	0	0	0	21.8687
32495868	0	77.5274	59	85	38	85	26.1	8.1	100	8.7	11	23	45	7.1	102	1	62	138	3.4	1.2	13	28.4	0.9	7.31	207	50	0	1	0	0	1	0	0	1	0	1	0	1	0	0	0	0	1	12.7396
33072264	0	77.5274	71	109	39	89	17.2	5.2	99	11.2	14	26	78	7.4	109	1.3	289	148	3.2	1.3	14	27.2					0	1	0	0	1	0	0	1	0	1	0	1	0	0	0	0	1	12.7396
33816950	0	81.4737	45	57	33	93	29.3	9.8	109	7.8	15	17	25	9.3	105	1.2	222	142	4.1	1.2	12.5	22	2	7.24	133	38	0	0	0	0	0	0	0	0	0	1	0	0	0	0	0	0	0	14.8264
32153381	1	58.5577	65	87	52	88	31.4	9.6	312	22.7	8	25	8	8.6	101	0.9	123	136	4.7	1	11	28.8	2.2	7.32	45	44	1	0	0	0	0	1	0	0	0	1	0	0	0	0	0	0	0	5.98472
32807137	1	58.5577	50	108	45	89	31.6	9.7	328	23.7	8	25	13	8.6	102	0.8	304	136	4	1.1	11.4	26.6	2.2	7.32	45	40	1	0	0	0	0	1	0	0	0	1	0	0	0	0	0	0	0	5.98472
31451065	0	70.041	94	76	44	91	32.6	10.6	145	12.7	14	18	22	8	96	0.4	117	132	4.4	1.2	12.6	27	1.8	7.38	84	40	0	1	0	0	0	0	0	0	0	1	0	0	0	0	1	0	0	7.72708
30834221	1	69.1587	110	81	53	83	26.9	8.7	157	17.4	21	18	82	8.1	107	3.4	164	143	3.8	1.5	15.9	25.2		7.39	90	30	1	0	0	0	0	0	0	0	0	1	0	1	0	0	0	0	0	12.7292
35839570	1	75.0681	71	119	60	91	33.7	11.2	157	6.5	13	24	17	8.8	107	0.9	74	141	4.3	1	11.2	28.4					0	0	0	0	1	1	0	0	0	1	0	0	0	0	0	0	0	4.92222
35251309	1	70.1944	58	89	43	94	29.9	9.8	129	19	13	23	14		106	1.1	131	135	3.9	1.2	13.3	29	1.4	7.26	106	37	0	0	0	0	0	0	0	0	0	1	0	0	0	0	0	0	0	9.65972
37062819	0	70.0254	73	101	40	93	31.9	10.8	209	6.7	10	13	24	8.3	102	1.4	143	132	4.2	1.2	12.6	32					0	1	0	0	0	0	0	0	0	1	0	1	0	0	0	0	0	2.82153
34722812	0	67.7728	70	115	64	90	39.4	11.6	249	4.7	11	25	16	9.6	107	1	111	143	4	1.1	12.3	32.4					1	0	0	0	0	1	0	0	1	1	0	0	0	0	0	0	0	11.459
38527555	0	66.7719	70	87	48	90	24.4	8	111	6.5	6	22	21	7.9	108	1	122	138	4.3	1.1	12	25.2	0.8	7.25	108	36	1	0	0	0	0	0	0	0	1	1	0	0	0	0	0	0	0	13.066
33314987	1	91.1275	37	114	27	96	23.9	8.2	133	5.8	17	21	41	8.5	95	3.8	76	131	4.5	1.2	12.7	29.6	1.08	7.42	223	32	0	1	1	0	0	0	0	0	0	1	0	1	0	0	0	0	0	8.04583
36123508	1	53.1207	68	74	41	97	21.9	7.3	65	9	14	21	15	7.8	98	0.6	131	131	3.8	1.2	13	29.2					1	0	0	0	0	1	0	0	0	1	0	0	0	0	0	0	0	9.41806
32864809	0	71.0372	38	52	30	94	23.7	7.7	147	7.6	13	23	10	8.2	104	0.5	161	137	4.2	1.1	12.1	26.4	1.7	7.37	189	35	0	0	0	0	0	0	0	0	0	1	0	0	0	0	0	0	0	8.125
36930677	0	71.1234	80	86	46	93	23.2	7.3	87	7.8	6	21	9	8	104	0.6	124	137	4.2	1.3	13.9	25.6	1.3	7.27	317	34	0	0	0	0	0	0	0	0	0	1	0	1	0	0	0	0	0	6.53681
31221084	0	78.0631	71	82	17	92	28	8.4	165	10	16	22	16	8.3	103	0.9	192	139	4.4	1.2	12.5	22.5					1	0	0	0	0	0	1	0	0	1	0	0	0	0	0	0	0	4.60139
34877817	0	79.0459	71	99	40	94					12	15	10	8.1	98	0.7	170	137	4					7.38	59	24	1	0	1	0	0	0	1	0	0	1	0	0	0	0	0	0	0	6.8625
35136565	0	54.2768	69	86	45	88					11	21	26	6.8	97	0.9	175	127	2.7								1	1	0	0	1	0	0	0	0	1	1	0	0	0	0	0	0	19.55
37308186	0	54.2768	75	77	46	93	22.4	6.9	275	11.3	16	21	17	7.5	103	1	81	141	3.3	1.4	15.5	39.1	0.9	7.29	73	36	1	1	0	0	1	0	0	0	0	1	1	0	0	0	0	0	0	19.55
38781024	0	54.2768	92	88	54	91	37.2	12.3	188	18.1	17	15	24	7.7	90	1.1	196	127	2.9	1	11.2	28.5	1.2	7.23	52	35	1	1	0	0	1	0	0	0	0	1	1	0	0	0	0	0	0	19.55
38447542	0	96.1965	88	80	41	94	38.5	12.6	113	11.6	11	10	36	7.4	107	2.1	86	132	4.6	1.2	13	24.8	1.5	7.25	64	24	0	0	0	0	0	0	0	0	0	1	0	1	0	0	0	0	0	19.9493
31357088	1	75.3749	56	91	17	94	27	8.7	93	8.1	13	22	34	7.7	100	1.2	291	139	3.7	1.2	13.6	45.7		7.43	88	34	1	1	0	0	0	0	0	0	0	1	0	0	0	0	0	0	0	13.7569
30613655	1	77.7078	119	64	38	90	30.3	9.7	223	19.5	15	28	34	8.4	95	1	130	137	3.9	1.3	14.2	34.7	1.4	7.31	63	43	0	1	0	1	1	1	0	0	0	1	1	0	0	0	0	0	1	54.3556
36386302	1	77.7078	76	97	50	87	32.3	11	235	9.5	16	28	17	8.5	90	0.7	123	135	3.5			36.2	0.8	7.46	60	39	0	1	0	1	1	1	0	0	0	1	1	0	0	0	0	0	1	54.3556
38387397	1	77.7078	66	105	55	94	34.3	12.2	163	11.9	17	24	19	8.9	98	0.9	113	138	4.2	1	10.9	20.1					0	1	0	1	1	1	0	0	0	1	1	0	0	0	0	0	1	54.3556
34313965	1	62.4574	54	82	53	98	16.1	5.2	166	7.3	15	19	73	7.8	107	4.7	150	142	4.5	1	10.9	25.7	0.7	7.33	75	42	1	0	0	0	0	0	0	1	0	1	0	1	0	0	0	0	0	4.08611
34950661	1	63.4701	87	90	56	92	26.5	9.3	105	9.3	12	22	13	8.4	100	0.9	99	137	4.2	1.3	13.6	26.8	1.5	7.31	71	38	1	0	1	0	0	0	0	0	0	1	0	0	0	0	0	0	0	7.18125
32067116	0	80.1998	51	83	42	90	20.4	6.8	142	6.1	11	21	55	8.3	96	2.9	51	131	5.6	1.4	14.9	47.1	0.8	7.39	73	35	0	1	0	0	0	0	0	0	0	1	0	1	0	0	0	0	1	25.9319
32964441	1	80.7983	64	86	42	90	29.6	9.3	153	15.5	10	20	18	8.2	105	1	94	136	3.9	1.3	14.5	28.7	0.9	7.24	57	34	1	1	0	0	0	0	0	0	0	1	0	0	0	0	0	0	0	16.2882
35935071	1	66.7728	72	94	37	93	23.3	7.2	137	12.7	18	25	37	8.2	93	8.1	102	138	4.9	1.6	16.9	35.9		7.35	102	46	0	0	1	0	1	0	0	0	0	1	0	1	0	0	0	0	0	13.9069
39073351	0	87.4786	79	78	53	91	23.6	7.2	217	8.5	14	18	66	8.1	104	1.8	105	137	4.5	2.1	22.9	26.4					1	1	1	0	0	0	0	0	0	1	0	1	0	0	0	0	0	11.7785
36391674	1	59.465	89	72	49	92	33	10.3	235	14.5	8	22	19		108	1	129	141	4.5	1.1	11.4	20.3	1.3	7.34	65	30	0	0	0	0	0	0	0	0	0	1	0	0	0	0	0	0	0	16.7375
32794968	1	62.5416	67	96	47	95	27	8.6	60	6.3	9	23	13		105	0.7	107	139	4.6	1.4	15	41	1.5	7.31	136	37	1	0	1	0	0	0	0	0	1	1	0	0	0	1	0	0	0	10.9062
34643287	0	80.5169	63	116	18	94	24	6.9	151	5.2	16	29	35		100	1.3	179	141	3.5	1.5	16.8	33.8	0.9	7.42	130	38	0	1	0	0	0	0	0	0	0	1	0	1	0	0	0	0	0	38.9778
33135560	1	81.0077	65	89	41	89	26.6	8.6	139	10.4	10	21	17		106	1	109	139	5.2	1.2	12.9	27.3	1.5	7.33	69	35	1	0	0	0	0	1	1	0	0	1	0	0	0	0	0	0	0	10.9278
33556521	1	76.2778	74	72	52	92	25.8	8.2	239	9.6	8	22	13	8	99	0.5	184	133	3.9	1	11.2	47.9					0	0	0	0	1	1	0	0	0	1	0	0	0	0	0	0	0	12.534
36958220	1	73.2236	58	88	31	94	24.7	8	107	3.2	13	20	14	7.8	106	0.5	117	142	4.8	1.2	12.7	25.2	1.4	7.33	97	39	0	0	0	0	0	0	0	0	0	1	0	0	0	0	0	0	0	8.98819
32865249	0	73.9951	46	87	41	94	21.8	6.9	36	3.3	14	24	75	9	90	8.9	39	132	4.8	1	10.8	37.2	2.4	7.38	98	45	1	1	0	0	0	0	0	0	0	1	0	1	0	0	0	0	0	6.4375
39043855	1	80.2956	70	97	59	91	35.2	11.5	87	5.8	17	24	35	8.9	93	1.9	162	132	4.3	1.3	14.7	39.1					1	1	0	0	1	0	0	0	0	1	1	1	0	0	0	0	0	3.55417
31756369	0	73.6728	57	92	37	86	26.6	8.4	199	2.1	13	21	21		100	1	121	136	4.3	1.1	12	32.9		7.47	233	31	0	0	0	0	1	1	0	0	0	1	0	0	0	0	0	0	0	25.0646
36575410	0	73.6728	53	105	45	88	26.5	8.5	261	5	9	25	32	8.7	104	0.9	114	138	4	1.2	12.7	56.4					0	0	0	0	1	1	0	0	0	1	0	0	0	0	0	0	0	25.0646
33322393	0	73.6227	65	77	42	93	24.3	8	78	4.2	5	24	15	8.3	104	0.8	112	139	4	1.1	11.5	25.3	1.3	7.34	84	39	0	1	0	0	1	1	0	1	0	1	0	1	0	0	0	0	0	13.3604
38370015	1	78.4472	79	102	51	93	35.8	11.7	163	13.5	17	20	45	7.6	95	2.6	277	133	3.9	1.4	15	35.7	1.8	7.17	84	40	0	1	0	0	0	0	0	0	0	1	0	1	0	0	0	0	1	8.20833
32953138	1	67.7323	83	82	40	96	25.1	8.5	237	8.3	11	27	10	7.5	98	0.6	129	133	3.7	1.5	16.5	26.2	0.8	7.39	92	34	0	0	0	0	0	0	0	0	1	1	0	0	0	1	0	0	0	113.042
34588667	1	67.7323	88	83	41	93	23.4	6.9	182	15.1	9	29	26	7.5	97	0.7	58	134	3.9	1.5	16.9	42.4	1.4	7.32	80	44	0	0	0	0	0	0	0	0	1	1	0	0	0	1	0	0	0	113.042
34712921	1	67.7323	92	85	40	93	20	6.4	180	8	7	35	18	7.2	101	0.4	126	139	3.4	1.3	14.3	41.5	1.9	7.42	46	40	0	0	0	0	0	0	0	0	1	1	0	0	0	1	0	0	0	113.042
36950133	1	67.7323	79	88	57	91	30.7	9.7	152	14.9	11	21	12	7.6	100	0.7	80	134	3.9	1.2	13.3	31.4	3.2	7.36	148	46	0	0	0	0	0	0	0	0	1	1	0	0	0	1	0	0	0	113.042
37611530	1	67.7323	80	86	44	78	19.7	6	241	13.5	10	23	42	8.3	106	0.7	37	140	3.8	2.2	24.8	36	1.4	7.29	70	36	0	0	0	0	0	0	0	0	1	1	0	0	0	1	0	0	0	113.042
39455002	1	67.7323	63	94	43	88	21.4	6.6	182	4.1	11	27	44	7.8	106	0.3	104	140	3.6	2	22.6						0	0	0	0	0	0	0	0	1	1	0	0	0	1	0	0	0	113.042
39144098	1	68.7179	72	108	49	92	35.9	11.9	191	12	21	22	37	8.9	101	2.2	303	140	3.3	1	10.9	43.1	2.8	7.47	69	34	1	1	0	0	0	0	0	0	0	1	0	1	0	0	0	0	0	6.55764
35315637	1	64.0303	59	92	45	97	23	8	29	5.7	24	18	91	9.9	99	5.1	116	141	3.8	2.7	30.1	55.7					1	0	0	0	0	0	0	0	1	1	0	1	0	1	0	0	0	81.9431
38064071	1	64.0303	67	85	53	92	33.4	11.4	49	9.5	13	27	51	6.7	92	2.9	79	132	4.5	1	10.7	27.5					1	0	0	0	0	0	0	0	1	1	0	1	0	1	0	0	0	81.9431
30407693	0	57.5159	59	107	56	92	23.9	7	222	7.9	15	12	87	8.6	108	2.4	66	137	4.4	1.1	12.4	31.9	0.6	7.18	54	27	1	1	0	0	0	0	0	0	0	1	0	1	0	0	0	0	0	18.9153
30842030	0	56.9901	68	105	43	96	24.2	7.5	114	11.7	9	20	86	8.6	96	1.1	117	131	3.4	1.5	15.8	34.3	0.4	7.16	76	41	1	1	0	0	0	0	0	0	0	1	0	1	0	0	0	0	0	97.0743
31855062	0	56.9901	73	91	40	97	22.9	7.2	148	5.8	6	20	39	9.1	108	1.4	73	137	4	1.2	12.9	31.6	0.4	7.32	102	32	1	1	0	0	0	0	0	0	0	1	0	1	0	0	0	0	0	97.0743
33333932	0	56.9901	66	99	54	95	26.1	8.1	184	12.7	13	18	29	8.5	116	0.9	143	147	4.3	1.3	14.2	29.8					1	1	0	0	0	0	0	0	0	1	0	1	0	0	0	0	0	97.0743
36367622	0	57.6121	64	104	41	92	26	7.8	164	9.6	18	12	84	8.2	107	3.6	53	141	4.8					7.23	60	44	0	1	0	0	0	0	0	1	0	1	0	1	0	0	0	0	0	15.9486
33430402	0	57.2725	80	97	49	94	23.4	6.9	218	25.1	16	10	131	8.1	108	1.5	278	136	4.9	1.3	14.6	31.2	5.3	7.14	73	31	0	1	0	0	0	0	0	0	0	1	0	1	0	0	0	0	0	27.9521
39430164	0	57.2725	60	95	54	95	26.6	8.1	97	5.6	10	20	84	8.2	105	0.9	28	135	4.5	1.3	14.1	44.3	0.3	7.06	152	73	0	1	0	0	0	0	0	0	0	1	0	1	0	0	0	0	0	27.9521
39899794	0	57.2725	55	78	46	94	24.9	7.4	160	21.2	10	18	93	8.2	100	1.1	45	132	3.7	1.4	15.4	32.9	0.5	7.3	65	40	0	1	0	0	0	0	0	0	0	1	0	1	0	0	0	0	0	27.9521
39189959	1	47.3875	69	87	55	86	24.8	7.6	710	12.1	14	25	12	7.8	95	1.1	208	130	3.9	1.4	15.5	30.4	1.9	7.36	53	50	1	0	0	0	0	0	0	0	0	1	0	0	0	0	0	0	0	30.7257
31468857	0	69.3726	76	95	47	90	32.1	10	297	12	13	17	21	8.8	98	0.9	68	131	3.6	1.1	12.4	31.5	3.2	7.31	26	35	1	1	0	0	0	0	0	0	1	1	0	0	0	0	0	0	0	14.6347
30043923	1	83.0019	72	92	45	94	29.3	9.8	218	18.5	14	23	22	8.3	104	1.2	195	136	5	1.1	12.2	27.8					0	0	0	0	0	0	0	0	0	1	0	0	0	0	0	0	0	1.7
32005682	1	82.5954	63	93	40	89	30.1	9.5	211	13.6	16	32	44	8.2	91	1.2	173	136	3.7	1.2	12.8	24.3					1	1	1	0	0	0	0	0	0	1	0	1	0	0	0	0	1	21.4
33865122	1	82.5954	60	102	58	89	33.7	11.1	180	8.8	20	23	41	9.1	96	1.7	123	139	3.4	1.3	13.9	27.4					1	1	1	0	0	0	0	0	0	1	0	1	0	0	0	0	1	21.4
37745243	1	82.5954	60	89	44	94	35.5	11.7	243	16	17	24	46	8.7	97	2.1	148	142	3.3	1.2	13.3	25.3		7.49	99	34	1	1	1	0	0	0	0	0	0	1	0	1	0	0	0	0	1	21.4
36289705	1	65.4798	60	100	40	93	20.6	6.8	98	9.7	11	19	65		105	5.8	101	137	4.3	1	11.2	23.3	2	7.21	91	36	1	1	0	0	0	0	0	0	0	1	0	1	0	0	0	0	0	14.0243
30176383	1	80.0875	71	86	33	88	20.6	6.5	134	6.8	7	20	19	8	102	1.2	127	139	4.4	1.1	11.7	24.3	2	7.19	90	32	1	1	0	0	0	0	0	0	0	1	0	0	0	0	0	0	0	12.5042
37357610	1	60.4271	69	114	54	90	31.2	10	237	7.9	6	25	22	8.8	104	1	118	138	4.1	1.2	13.1	20.4					0	1	0	0	1	0	0	0	0	1	1	0	0	0	0	0	0	10.6014
36340171	1	64.5684	60			95	31.1	10.2	101	5.8	14	18	26	9	105	1	130	141	4.4	3.4	36.4	43.2	4.1	7.36	63	27	0	1	1	0	0	0	0	0	0	1	0	0	0	0	0	0	0	1.96597
36642042	0	75.4619	70	81	34	90	29.7	9.7	293	16.7	15	28	27	7.7	92	0.8	141	135	2.3	1.9	20.3	25.3	1.1	7.55	83	29	0	0	1	0	0	0	0	0	0	1	0	0	0	0	0	0	0	18.0375
37750349	0	75.4619	86	67	35	93	15.7	5.2	48	4.6	11	17	12	9	104	0.9	213	142	3	0.8	8.6	25.7	2.6	7.11	67	29	0	0	1	0	0	0	0	0	0	1	0	0	0	0	0	0	0	18.0375
38971482	1	60.898	79	70	44	93	32.7	10.8	111	8.7	4	21	12	7.2	108	0.5	116	136	4	1.3	13.8	26.1	1.1	7.28	139	32	0	0	0	0	0	0	0	0	0	1	0	0	0	0	0	0	0	4.79375
36633379	0	73.5298	86	71	44	96	27.9	8.2	245	23.9	15	17	73	8.3	110	2	115	143	3.8	1.8	20.2	50					0	1	0	0	1	0	0	0	0	1	0	1	0	0	0	0	1	18.2681
36943279	0	73.5298	83	62	37	42	30.4	8.5	153	16.5	19	14	29	7.6	98	1.5	128	137	3.3	1.6	17.6	40.3	2.2	7.34	57	28	0	1	0	0	1	0	0	0	0	1	0	1	0	0	0	0	1	18.2681
33923538	1	56.2193	77	102	46	88	24.3	8.2	148	9.2	10	26	17		102	0.9	150	137	4.2	1.1	11.6	25.1	1.8	7.33	80	43	0	0	0	0	0	0	0	0	0	1	0	0	0	0	0	0	0	4.5625
31001401	1	83.5401	66	93	38	99	20.6	6.8	123	14.1	7	23	26	7.8	107	1	91	139	4.1	1.3	14.1	24.6	1.2	7.36	137	35	0	1	0	0	0	1	0	0	0	1	0	1	0	0	0	0	0	7.3875
33780031	1	76.2211	90	102	51	90	19.9	6.3	296	9.3	14	20	20	8.3	96	0.8	108	133	5.2	1.2	13.5	18.6					1	0	0	0	0	0	0	0	1	1	1	0	0	0	0	0	0	3.93333
39874521	1	43.5734	60	85	47	93	41.4	14.2	207	9.3	13	12	12	9	98	0.7	298	138	4	1.1	11.7	25.6		7.38	52	41	1	1	0	0	0	0	0	0	0	1	0	0	0	0	0	0	0	6.77986
33211959	0	69.2752	69	90	36	87	27	9.8	243	7.3	10	24	12	8.6	74	0.4	89	113	3.3	1.2	12.6	33.7					1	1	0	0	0	0	0	0	1	1	0	0	0	0	0	0	0	16.3694
33062402	0	82.3868	60	94	55	92	37.2	11.7	158	5.5	11	24	14	8.7	107	0.9	153	142	3.9	1.3	13.8	20.6					0	0	0	0	1	0	0	0	0	1	1	0	0	0	0	0	0	14.2174
37379720	0	91.6185	65	91	44	93	38.5	12.4	199	11.9	13	25	18	9.4	103	0.7	114	143	3.4	1.1	12.3	96.4		7.45	96	35	0	0	0	0	0	1	0	0	0	1	0	0	0	0	0	0	0	3.73264
34761936	1	67.9572	80	85	55	91	30.2	9.4	236	9.7	13	24	16	6.8	100	0.7	121	135	3.7	2.6	29	30.9	1.9	7.38	74	39	1	1	1	0	1	0	0	0	0	1	0	0	0	0	0	0	0	9.93333
31157259	1	74.4485	66	92	44	91	26.5	8.9	104	6.6	8	21	16	8	108	1	82	139	4.4	1.2	12.5	24.6	1	7.3	81	35	0	0	0	0	0	0	0	0	0	1	0	0	0	0	0	0	0	11.8854
35304301	1	74.4485	66	100	58	91	30.7	10.1	319	7.4	14	26	29	9.1	96	1.3	203	136	4.4								0	0	0	0	0	0	0	0	0	1	0	0	0	0	0	0	0	11.8854
33466585	1	46.3652	92	79	47	93	26.4	8.8	119	7.9	8	18	9	7.8	98	0.5	87	137	4	1	10.9	24.9	1.2	7.28	98	33	1	0	0	0	0	0	0	0	0	1	0	0	0	0	0	0	0	10.9444
34592760	1	55.7549	75	76	55	92	32.3	10.7	143	11.7	10	23	8		100	0.8	89	137	4	1.2	12.5	64.7	2.2	7.24	70	37	1	0	0	0	0	0	0	0	0	1	0	0	0	0	0	0	0	6.01875
39813108	0	83.4845	70	99	56	92	29.5	8.9	183	6.7	11	23	36	8.9	102	2	131	141	4.5	1	10.4	23.2	1.3	7.35	49	49	1	1	0	0	0	0	0	0	0	1	0	1	0	0	0	0	0	4.79931
34595338	1	62.2049	68	83	46	92	32.4	11	163	10.6	11	21	12	8.5	104	0.7	114	138	4.7	1.2	13.3	25.8	1.3	7.33	54	36	1	0	0	0	0	0	0	0	0	1	0	0	0	0	0	0	0	8.14028
38587846	1	59.3704	73	104	58	92	30.6	9.9	222	10.4	14	22	20		105	1.2	114	140	4.4	1.1	12.3	25.5	1.9	7.26	84	42	0	0	0	0	0	0	0	0	0	1	0	0	0	0	0	0	0	6.33611
32896084	0	77.7963	67	91	46	95	33.8	10.9	253	7.9	8	21	22	8.7	105	1.1	109	137	5.5	1.2	12.6	37					0	0	0	0	0	0	0	0	0	1	0	0	0	0	0	0	0	2.84306
32678193	0	54.3665	97	114	45	87	25.4	7.9	358	17.1	15	23	106	9.3	88	2.7	309	132	4.3	1.1	11.5	44.8	1.8	7.48	72	39	0	1	1	0	0	1	0	0	0	1	0	1	0	0	0	0	0	17.6799
38072951	0	54.3665	68	76	33	89	28.9	9.4	297	14.7	14	33	144	8.3	78	3.1	238	127	3.9	0.9	10.1	28.4	2.7	7.46	99	52	0	1	1	0	0	1	0	0	0	1	0	1	0	0	0	0	0	17.6799
39604038	0	54.3665	77	112	39	87	21.1	6.2	225	7.9	18	12	75	9.1	96	2.5	180	134	3.9	1.4	14.7	26.2	1.9	7.5	141	18	0	1	1	0	0	1	0	0	0	1	0	1	0	0	0	0	0	17.6799
32503058	1	63.2781	80	93	53	93	23	7.5	198	8.7	11	18	13	9.2	84	0.8	108	116	4.9	1.2	12.8	30.3		7.39	156	38	0	0	0	0	0	0	0	0	1	1	0	0	0	1	0	0	0	6.07917
38434064	0	60.1255	67	90	41	92	24	6.9	75	5.5	14	22	14	8.7	104	0.5	150	139	3.3	1.2	13.4	25.7					1	1	0	1	1	1	0	0	0	1	0	0	1	0	1	0	0	13.7021
31257435	1	64.6214	82	115	49	88	36	11.8	179	13.2	11	19	40	8.1	100	2.3	160	134	4.4	1.2	13.5	26.7	1.3	7.35	75	41	0	1	0	0	0	1	0	0	0	1	0	1	0	0	0	0	0	12.359
33862410	0	81.1993	65	97	36	92	24.3	8.2	212	21.5	19	12	45	6.9	93	3.3	81	129	4.9	1.4	15.7	29.6	4.5	7.19	73	27	0	0	0	0	0	0	1	0	0	1	0	1	1	0	1	0	0	18.0354
34926570	1	91.1226	47	73	44	90	26.2	8.6	182	5	9	20	27	8.9	107	1.3	102	136	4.3	1.1	11.8	27.1	1.9	7.41	186	34	1	1	0	0	0	0	0	0	0	1	0	1	0	0	0	0	0	14.8153
34498988	0	76.6419	67	88	34	99	21.8	7.2	196	21.8	9	19	24	6.6	105	0.6	129	137	4.5	1.7	18.2	28.6	1.2	7.24	150	30	0	0	0	0	0	0	0	0	0	1	0	0	1	0	0	0	0	56.2687
35191729	0	76.5502	55	104	52	94	33.4	10.7	268	13.8	9	23	20	8.6	100	0.7	113	138	3.9	3.2	35.3	37.8		7.43	125	39	0	1	0	0	0	0	0	0	0	1	0	0	1	0	0	0	0	12.8167
30884879	0	76.6021	47	69	44	62	24.6	7.7	213	20.3	9	24	21	8.2	99	0.9	88	134	3.9	1.3	14.3	23.9	0.9	7.41	121	35	0	1	0	0	0	0	0	0	0	1	0	0	1	0	0	0	0	6.9
31853154	1	74.6723	79	85	35	89	23.3	7.8	120	13	5	22	13	9.5	99	0.9	86	135	3.9	1.3	13.7	30.3	2	7.29	114	36	1	1	0	0	0	1	0	0	0	1	0	0	1	0	0	0	0	14.166
39752885	1	78.1994	51	85	59	91	28.9	8.6	279	4.6	9	19	73	8.3	105	4.3	90	136	5.3	1.1	12.2	30.6	1.2	7.32	120	29	0	1	0	0	0	1	0	0	0	1	0	1	0	0	0	0	0	5.99792
31863527	1	67.4923	76	84	43	94	22.4	6.9	120	6.2	8	20	16		110	0.9	119	138	4.2	1.3	14.1	25.1	2	7.32	128	34	1	0	0	0	0	0	0	0	0	1	0	0	0	0	0	0	0	5.50417
33029953	1	67.2002	74	89	33	92	35.3	11.7	219	19.3	16	20	17	8.4	96	1	215	136	4.1	1.3	14.6	25.5					1	1	0	0	0	0	0	0	0	1	0	0	0	0	0	0	0	6.38681
30253870	1	52.6618	61	100	59	93	40.7	12.9	211	8.4	13	24	34	9.4	93	1.6	247	130	3.7	1.2	13.4	43.7					1	1	0	0	1	0	0	0	0	1	0	1	0	0	0	0	0	14.5896
38169324	1	52.6618	64	94	57	93	41	13.2	195	8.7	9	20	40	8.2	96	1.3	209	132	3.2	1.2	12.9	31.8		7.34	44	51	1	1	0	0	1	0	0	0	0	1	0	1	0	0	0	0	0	14.5896
34968993	1	53.434	82	79	58	87	51.1	16	198	8	12	25	27	9.4	95	1.5	186	135	3.6	1.1	12.2	36.2					1	1	0	0	0	0	0	0	1	1	0	1	0	0	0	0	0	13.5174
33675041	0	71.8807	50	129	53	93	21.3	6.9	166	8.5	16	20	68	8.3	97	2.2	98	135	3.6	1.4	15.2	59.3					0	1	0	0	0	1	0	0	0	1	0	1	0	0	0	0	0	23.6042
31913662	1	65.5273	67	98	46	90	27.2	8.5	150	12.9	8	20	28	8.2	109	1.2	114	144	4.7	1	10.6	26.7	1.3	7.24	71	36	1	0	0	0	0	1	0	0	0	1	0	0	0	0	0	0	0	7.95347
38181833	1	74.0952	78	78	33	93	23.6	7.7	86	6.8	9	20	29	8.5	111	2.5	117	141	5	1.1	11.5	25.6	0.6	7.3	142	34	0	0	0	0	0	0	0	0	0	1	0	1	0	0	0	0	0	14.9632
31744412	1	89.9711	60	79	51	96	31.9	9.6	184	6.3	12	24	24	7.7	99	1	188	134	3.3	4.2	46.8	36.4					0	1	0	0	0	0	0	0	0	1	0	0	0	0	0	0	0	4.80556
30908423	1	54.5089	74	94	39	91	31	10.1	177	12.8	9	22	10	7.8	104	0.7		135	4.6	1.1	11.7	23.9	0.8	7.32	44	37	0	0	0	0	0	0	0	0	0	1	0	0	0	0	0	0	0	5.89167
39579689	1	84.9576	68	99	58	89	36.7	12.5	290	6.5	15	22	36	9.4	102	1.6	96	142	3.8	1	10.7	26.4	1	7.43	73	40	1	1	0	0	0	0	0	0	0	1	0	0	0	0	0	0	0	4.94306
31237750	0	64.8022	88	80	34	96	26.3	8	363	6	11	21	11	8.2	102	0.5	154	138	3.5	1.3	14.4	33.4	1.7	7.27	138	35	0	1	0	0	0	1	0	0	1	1	0	0	0	0	0	0	0	40.1701
36429004	0	64.6848	56	83	36	91	27.2	8.3	211	7.8	6	31	13	6.9	99	0.9	77	139	2.5	1.4	15.2	33.1					0	1	0	0	0	1	0	0	1	1	0	0	0	0	0	0	0	8.00556
31978419	1	71.199	68	85	41.5	95	29.7	9.1	168	16	6	22	13	8.3	104	0.7	87	136	4.5	1.4	14.7	28.2	1.3	7.35	83	35	1	0	0	0	0	0	0	0	0	1	0	0	0	0	0	0	0	15.1715
31185256	1	74.5034	50	104	47	94	38.3	12.2	114	5.9	13	24	16	7.8	103	1	122	141	3.9	1.4	14.7	26.1	1.7	7.43	178	30	0	1	1	0	1	0	0	0	0	1	1	0	0	0	0	0	0	21.8271
36224570	1	77.8162	50	100	36	92	32.2	10.9	176	7.7	14	20	14	8.5	102	0.7	146	140	3.7	1.1	12.3	28.9					1	1	0	0	0	1	0	0	0	1	0	0	0	0	0	0	0	3.39583
33640374	1	80.0603	71	84	37	91	28.6	9.8	181	18.1	15	21	47	7.8	89	4.4	146	125	4	1.4	15.2	31.3					0	1	0	0	0	0	0	0	0	1	0	1	1	0	0	0	0	5.65764
31207228	1	80.8311	60	94	37	90	23.9	7.7	163	29	13	24	22	7.9	94	4	129	132	4.7	1.9	20.2	36.8	4	7.36	79	41	0	1	0	0	0	0	0	0	0	1	0	1	1	0	0	0	1	21.8687
33841543	1	77.8001	57	92	39	88	26.1	8.6	157	38.1	17	22	32	8.3	96	3.3	101	135	4.7	5.6	60.2	51.5	1.9	7.43	35	34	0	1	0	0	0	0	0	0	0	1	0	1	1	0	0	0	0	5.07778
36590486	1	77.5622	68	112	53	91	22.6	7.3	181	33.6	16	29	109	9.1	94	2	96	140	3.2	2.1	22.6	36.4					0	1	1	0	0	0	0	0	0	1	0	1	1	0	0	0	0	7.95139
37978320	1	61.4944	78	66	51	90	31.9	10.7	316	10.3	15	23	40	8.1	86	1.9	152	126	3.5	1.5	16.6	58.4	1.5	7.38	48	43	0	1	0	0	0	0	0	0	1	1	0	0	0	0	0	0	0	11.3812
33404484	1	53.4949	65	91	47	91	22.8	7.4	184	9.3	8	22	38		103	1.6	115	135	4.3	1.2	13.3	27.7	1.8	7.22	89	37	1	0	0	0	0	0	0	0	0	1	0	1	0	0	0	0	0	11.8917
33368602	1	61.7757	75	87	16	89	31.9	10.2	168	5.1	17	21	84	9.1	102	2.4	205	144	3.4	1.3	14.1	30.8	1.5	7.37	44	30	1	1	0	0	0	0	0	0	0	1	0	1	0	0	0	0	1	24.9076
38814961	0	86.8873	59	98	41	96	36.3	11.5	188	9.4	13	24	19	8.9	102	0.7	136	135	4.2	1.1	12.3	31.1					0	0	0	1	0	0	0	0	0	1	1	0	0	0	0	0	0	4.49167
30600543	1	67.8134	57	81	43	94	30.6	10.4	108	11.1	8	23	17		103	0.7	105	137	4.5	1.2	13.2	27.5	1.4	7.34	124	39	0	0	0	0	1	0	0	0	0	1	0	0	0	0	0	0	0	6.65833
31700125	0	57.9013	72	95	45	92	23.1	7.7	157	16.5	6	20	10	8.3	105	0.5	92	134	4.3	1.2	13.1	22.2	1.7	7.25	78	39	1	1	0	0	1	1	0	0	0	1	0	0	0	0	0	0	0	8.45347
34604157	1	82.5079	85	80	41	91	22.6	7.2	98	9.8	7	17	13	7.1	103	0.9	122	134	3.9	1.2	13.5	24.3	0.9	7.14	71	26	1	0	0	0	0	0	0	0	0	1	0	0	0	0	0	0	0	16.0167
38766518	1	56.3573	61	101	47	93	33.9	10.6	177	11.7	16	17	25	7.8	98	1.3	211	131	5.3								0	0	0	0	0	0	0	0	0	1	0	0	1	0	0	0	0	5.69444
33719723	0	66.3368	80	81	46	94	23.5	7.4	208	7.6	9	23	10	7.9	103	0.5	275	136	4.5	1.1	12.3	23.1	2.1	7.31	127	40	1	0	0	0	0	0	0	0	1	1	0	0	0	0	0	0	0	8.65972
30738056	0	83.3121	86	90	47	89	41.9	13.2	409	13.3	14	24	18	8.2	96	1.2	219	137	3.7	1.1	11.5	27.3					1	1	0	0	1	0	0	0	0	1	1	0	0	0	0	0	1	8.1
37723689	0	83.3121	64	83	48	99	35.4	11.2	358	7.2	15	18	27	8.1	101	1.4	195	137	5	1.1	11.5	32	1.4	7.37	79	31	1	1	0	0	1	0	0	0	0	1	1	0	0	0	0	0	1	8.1
36527151	1	48.9117	73	92	42	93	32.1	11.6	118	14.3	10	23	22		107	1	139	137	4.1	1.1	11.5	27.2	2.2	7.26	69	32	0	0	0	0	0	0	0	0	1	1	0	0	0	0	0	0	0	5.625
35021316	1	63.0701	60	67	35	96	34.8	11.1	259	11.4	10	17	23	7.4	104	0.9	136	136	3.8	1.2	13.6	42.2	1.6	7.28	124	31	1	1	0	0	0	0	0	0	0	1	0	0	0	0	0	0	0	7.10903
39332173	1	55.5393	65	98	66	92	42	14.3	216	9.9	13	23	22	8.9	93	1.9	417	133	3.6	1.1	11.7	30.1	1.8	7.21	45	44	0	1	0	0	1	0	0	0	0	1	0	1	0	0	0	0	0	14.9083
31478960	0	60.5547	67	81	44	92	21	6.8	131	10	17	21	65	7.5	93	6.6	80	127	4.2	1.3	14.3	31.8					1	1	1	0	0	0	1	0	0	1	0	1	0	0	0	0	0	6.88611
35996267	0	61.2527	71	99	41	89	20.8	6.9	104	5.4	24	17	124	7.1	104	5.6	73	143	4	1.4	14.8	34.3					0	1	0	0	0	0	1	0	0	1	0	1	0	0	0	0	0	5.97569
32459062	1	61.1502	81	88	59	93	26.6	9.3	108	9.6	11	24	28	7.8	98	2.2	123	134	3.1	1.3	14.3	32.5					1	0	0	0	0	0	0	1	1	1	0	1	0	1	0	0	0	30.7472
32172616	1	67.714	49	48	33	95	34	11.3	67	7.5	10	16	23	8	97	1.5	119	128	2.8	1.5	16.1	19.8	1.8	7.32	62	22	0	0	0	0	0	1	0	0	0	1	0	1	0	0	0	0	0	2.79583
32786383	1	67.2138	66	83	54	90	35.8	11.3	157	6.7	21	22	23		94	1.8	225	133	3.7	1.5	16.4	55.5					1	1	0	0	0	1	0	0	0	1	0	1	0	0	0	0	0	8.48472
33626982	1	68.7754	79	91	59	94	33.2	10.5	112	13.4	10	31	49	10.4	92	2	69	134	4.2				3.5	7.34	53	56	1	1	0	0	0	1	0	0	0	1	0	1	0	0	1	0	1	20.1833
30416643	1	76.2208	86	43	28	92	32.1	10.4	110	7.3	19	11	74	9.3	111	1.5	136	142	5.3	2.1	22.5	35.3	5.1	7.09	45	26	1	0	0	0	0	0	0	0	1	1	0	0	0	1	0	0	1	1.79861
32476181	0	53.4756	71	88	49	90	29.3	9.6	166	13.3	7	21	10	7.8	103	0.6	132	131	4.1	1.2	13.2	26.9	0.8	7.29	106	37	0	0	0	0	0	0	0	0	0	1	0	0	0	0	0	0	0	11.9993
38927228	1	57.0582	80	95	50	91	39.1	13.7	180	7.4	13	9	6	7.8	106	0.7	130	138	3.5	1	10.9	36.9		7.25	47	27	0	0	0	0	0	0	0	0	0	1	0	0	0	0	0	0	0	7.03819
31594789	1	90.6052	75	75	43	94	33.2	11.3	277	20.3	14	17	10	7.5	100	0.7	120	134	3.8	1.7	18.1	32.1	1.9	7.33	74	39	0	1	0	0	0	0	0	0	1	1	0	0	0	0	0	0	0	18.6986
34080101	1	90.6052	72	64	42	95	30.3	10.1	241	12.1	14	20	9	7.4	98	0.7	128	132	3.2	2.1	22.8	79.4					0	1	0	0	0	0	0	0	1	1	0	0	0	0	0	0	0	18.6986
34121936	1	90.6052	80	79	51	76	31.1	10.2	294	11.7	10	25	5	7.4	108	0.7	77	144	3.3	2.7	29.5	35.6					0	1	0	0	0	0	0	0	1	1	0	0	0	0	0	0	0	18.6986
39903503	0	78.1145	75	91	61	88	29.2	9.5	204	11.3	11	22	21	8.9	101	1.1	215	135	4.5	1.2	12.8	27.2	0.9	7.29	64	40	0	0	0	0	0	0	0	0	0	1	0	0	0	0	0	0	0	9.83333
30538768	0	72.9153	65	90	49	93	23.5	7.9	186	12.5	12	21	14	9	105	0.6	180	136	4.9	1.1	11.9	25.1	2.4	7.31	107	35	1	0	0	0	0	0	0	0	0	1	0	0	0	0	0	0	0	4.63681
36035535	1	72.5661	61	74	40	92	23.4	8.1	142	10.6	10	22	19	7.9	105	0.6	118	138	3.9	1.2	13.3	27.2	1.2	7.28	95	36	0	0	0	0	0	0	0	0	0	1	0	0	0	0	0	0	0	4.66319
31583356	1	84.0752	64	86	46	92	27.5	9.1	74	7.2	9	20	13	7.7	101	1	98	134	4.1	1.2	12.8	25.4	1.5	7.32	104	33	0	0	0	0	0	0	0	0	0	1	0	1	0	0	0	0	0	11.9757
30532359	1	71.2748	66	95	39	95	25.5	8.5	129	16.1	14	21	23		108	1.4	133	139	4.8	1.2	13.2	28.1	1.1	7.31	84	34	0	0	0	0	0	0	0	0	0	1	0	0	0	0	0	0	0	7.32778
30216876	0	75.3366	72	89	33	96	33.5	10.6	190	9.5	10	4	89	8.6	118	2.2	40	142	5.2	1.1	12.3	27.3		7.12	99	19	0	0	0	0	0	1	0	0	0	1	0	1	0	0	0	0	1	12.8215
36775746	0	62.0761	51	95	48	96	33.9	11.2	218	5	16	21	37	8.5	90	6	99	128	3.6								1	1	0	0	0	0	0	0	0	1	0	1	0	0	0	0	0	2.69514
35697215	0	58.6346	62	104	47	98	26.5	9.2	275	8.3	14	13	45	8.6	74	5.5	125	111	3.4	0.9	9.5	28.5		7.35	58	39	1	0	0	0	0	0	0	0	0	1	0	1	0	0	0	0	0	5.74028
32666673	0	59.1322	65	71	41	81	29.7	10.1	273	8	11	5	17	8.8	76	2.4	39	120	3	0.9	9.5	25.8		7.3	36	43	1	0	0	0	0	0	0	0	0	1	0	1	0	0	0	0	0	5.07986
30973603	0	58.6835	72	105	56	96	27.2	8.9	328	5.4	15	23	15	9.4	90	3.7	337	129	4.1				0.8	7.4	64	34	0	0	0	0	0	0	0	0	0	1	0	1	0	0	0	0	0	3.01458
33266608	1	71.3438	86	103	38	94	28.2	9.5	154	12.1	9	20	19		103	1.2	106	140	4	1.3	13.8	23.8	1.7	7.31	107	35	1	0	1	0	0	0	0	0	0	1	0	0	0	0	0	0	0	7.1
30055302	1	60.9083	90	71	53	91	27.5	9	65	12.4	14	18	36	8	106	2.4	125	139	4.8	1.3	13.7	24.9	2.2	7.13	75	35	1	1	0	0	0	1	0	0	0	1	0	0	0	0	0	0	1	3.86458
33735626	1	60.9083	96			92	27.5	9	102	13.7	16	12	23	7.3	105	1.4	184	135	5.4	1.1	12.3	25.5	2.4	7.13	73	35	1	1	0	0	0	1	0	0	0	1	0	0	0	0	0	0	1	3.86458
37048479	1	70.8973	55	112	43	88	26.9	8.6	221	7.2	15	20	46	8.2	104	2.5	40	141	3.4	1	11.2	46.4					1	1	0	0	0	1	0	0	0	1	0	1	0	0	0	0	0	21.534
37868645	1	70.8973	67	86	33	96	21.5	6.7	112	21.2	17	22	20	7.7	100	2.4	101	142	4.1	1.4	15.6	31.4	1.6	7.3	99	36	1	1	0	0	0	1	0	0	0	1	0	1	0	0	0	0	0	21.534
34878322	0	76.3531	85	96	36	92	22.6	7.3	103	6.5	10	20	11	9.1	104	0.5	146	136	3.5	1.2	13.5	24	1.1	7.29	172	29	0	1	0	0	0	0	0	0	0	1	0	0	0	0	0	0	0	8.86597
36341489	1	65.8892	64	93	51	96	35.9	11.6	121	13.7	9	17	16		106	0.8	146	139	4.3	1.2	13.1	31.9	0.9	7.24	90	35	0	0	0	0	0	0	0	0	0	1	0	0	0	0	0	0	0	4.56597
30843780	1	59.1922	79	114	64	93	33.1	10.8	181	7.2	16	29	24	8.2	96	3.5	313	137	3.6	1.4	15	33.1					0	0	0	0	1	0	0	0	0	1	0	1	0	0	0	0	0	7.37153
31406143	1	42.4062	68	115	69	94	30.1	9.7	206	4.8	16	21	28	9.3	89	5.8	94	132	3.6	1.2	13.6	36.6					1	1	0	0	0	1	0	0	0	1	0	1	0	0	0	0	0	12.3771
35401186	1	42.4062	66	91	44	100	22.2	7.2	155	7.4	16	23	33	7.3	87	6.3	88	129	3.9	1.3	14.6	30.8	0.7	7.28	103	39	1	1	0	0	0	1	0	0	0	1	0	1	0	0	0	0	0	12.3771
31074346	1	75.7308	61	74	36	90	23.3	8	169	13.5	15	24	57	8.5	94	3.1	107	136	3.8	1.5	16.4	39	2.4	7.4	144	47	0	0	0	0	0	1	0	0	1	1	0	0	0	1	0	0	1	25.2875
34344777	1	75.7308	108	55	26	92	21.8	7.4	69	14	20	21	36	8.5	91	3.9	143	134	4.2	2.4	26.3	99.8	6.8	7.32	122	37	0	0	0	0	0	1	0	0	1	1	0	0	0	1	0	0	1	25.2875
31690826	1	82.9301	47	95	47	93	10.1	3.1	45	7.2	9	22	19		104	1	103	136	4.2	0.9	9.7	23.3	0.9	7.32	124	40	0	0	0	0	0	0	0	0	0	1	0	0	0	0	0	0	0	12.0215
39797668	1	73.3828	67	105	50	92	19.8	5.8	115	10.5	6	4	24	7.2	99	2.5	109	133	5.5	1.5	16.4	20.1					0	0	0	0	0	0	0	0	0	1	0	1	0	0	0	0	0	14.6271
30935196	0	78.1604	92	93	39	86	23.2	7.2	403	18.1	10	27	15	8.5	99	0.6	101	134	3.8				1.4	7.46	61	38	0	1	1	0	1	1	0	0	0	1	0	0	0	0	0	0	0	31.0951
36527141	0	78.1604	73	90	29	89	24.6	8.2	240	12.7	13	21	43	8.9	95	2.3	129	131	3.9	1	11.4	23.7	1.3	7.4	97	44	0	1	1	0	1	1	0	0	0	1	0	0	0	0	0	0	0	31.0951
32598881	1	80.1805	63	82	39	95	27.4	8.9	192	19.5	11	22	18	8.4	108	0.9	106	138	4.3	1.1	12.5	32.3	1.1	7.39	135	31	1	1	0	0	0	0	0	0	0	1	0	0	0	0	0	0	0	13.8535
37931541	0	84.0436	74	80	32	98	23.2	7.2	90	6.5	12	21	16	8.2	101	0.8	82	135	4.5	1.5	16.9	36.3	2.4	7.34	177	27	1	1	0	0	0	0	0	0	0	1	0	0	0	0	0	0	0	13.7035
30862680	0	60.123	85	92	46	88	24	7.3	256	17.6	14	20	33		101	0.8	113	134	4.7	1.2	13.2	27.7					0	0	0	0	0	1	0	0	0	1	0	0	0	0	0	0	0	10.0868
37547561	0	55.4957	58	116	54	89	31.7	8.9	299	20	11	14	14	9	104	0.9	134	142	3.8	1.2	13.5	25.2	1.7	7.3	50	34	0	1	0	0	0	0	1	0	0	1	0	1	0	0	0	0	0	26.2153
32355634	0	54.6122	66	88	29	93	27.5	8.5	185	19.3	17	21	21	9.1	99	1.4	138	137	4.2	1.3	14.3	26.6	2.1	7.34	72	42	1	1	0	0	0	1	1	0	0	1	0	1	0	0	0	0	0	20.9278
32841071	0	54.6122	81	94	49	95	25.9	8.3	152	9.9	15	21	16	8.7	98	0.9	107	134	4.2	1.1	12.3	26.4	1.6	7.32	91	32	1	1	0	0	0	1	1	0	0	1	0	1	0	0	0	0	0	20.9278
36370901	1	69.0575	67	81	49	94	29.8	9.8	129	12.3	7	28	16		104	0.8	108	140	4.8	1.1	11.7	25.3	1.8	7.22	72	39	1	0	0	0	0	0	1	0	1	1	0	0	0	0	0	0	0	6.67708
39960390	0	79.8022	48	119	29	95	34.6	11.1	267	8.2	18	21	23	8.4	102	1.2	296	141	4.5	1.1	11.9	25.5					1	0	0	0	1	0	0	0	0	1	0	1	0	0	0	0	0	1.60417
37821381	0	79.5929	61	117	42	91	32.8	10.9	261	8.7	14	22	36	8.8	102	1.4	235	138	3.9	1.2	12.7	28.1					1	0	0	0	0	0	0	0	0	1	0	0	0	0	0	0	0	1.97639
35996040	1	81.2795	62	82	35	94	30.3	10.7	155	10.4	11	19	13	7.7	92	0.7	112	127	4.2	1.2	12.5	30.6					1	0	0	0	0	0	0	0	0	1	0	0	0	0	0	0	0	4.62153
39450938	1	80.8343	60	80	38	95	34.7	11.7	225	6.3	11	23	12	8	105	0.8	115	140	3.6	1.1	11.5	22.5					1	0	0	0	0	0	0	0	0	1	0	0	0	0	0	0	0	2.87708
31028272	1	54.0344	75	81	32	91	29.5	9.7	151	19.2	10	24	11		103	0.7	141	136	4.5	1.1	11.5	29.7	1.2	7.23	66	41	0	0	0	0	0	0	0	0	0	1	0	0	0	0	0	0	0	6.04375
33934824	1	78.2462	60	121	59	92	37.9	13.1	186	9	13	24	21	9.3	102	0.9	151	139	3.3	1.4	15.5	36.4					0	0	0	0	0	0	0	0	0	1	0	1	0	0	0	0	0	1.75625
35954930	0	79.1664	68	119	48	96	21.5	6.2	93	4.2	13	23	50		112	1.2	117	142	5.4	1.4	15.1	30.6					0	1	1	0	0	0	0	0	0	1	0	0	0	0	0	0	0	3.70347
36414290	1	71.8439	66	83	51	97	27.7	9.1	151	10	5	19	13	7.6	107	1	141	136	4.2	1.1	11.6	25	1.6	7.24	109	41	0	0	1	0	0	0	0	0	0	1	0	0	0	0	0	0	0	5.57361
38719946	1	56.6698	79	82	53	95	32.4	11.7	137	7.6	14	20	14	8.3	101	1	124	137	3.7	1	10.3	21.4	1.7	7.31	88	37	1	0	0	0	0	0	0	0	0	1	0	0	0	0	0	0	0	6.98333
33850115	1	71.5394	70	65	44	92	24.8	8.1	106	7.9	5	24	15		107	0.9	99	141	4.7	1.1	11.5	25.8	1.5	7.29	95	42	0	0	0	0	0	0	0	0	0	1	0	0	0	0	0	0	0	4.85
31776148	0	92.9307	58	69	43	92	27.6	8.6	155	7.5	15	21	35	7.9	100	1.3	155	137	4.3	1	10.5	24.7					1	0	0	0	0	0	0	0	0	1	0	0	0	0	0	0	0	3.72778
33857636	1	66.7714	70	89	38	92	24.7	8.4	147	8	11	22	10		104	0.6	83	138	4.1	1	11.3	27.1	1.3	7.31	150	38	1	1	0	0	0	0	0	0	0	1	0	0	0	0	0	0	0	6.02083
31952989	0	73.7089	63	87	42	92	25.1	8.3	273	12.9	16	29	34	9	85	1.2	156	134	3.9	1.2	13.5	78.1	1	7.46	43	49	0	1	0	0	0	1	1	0	0	1	0	0	1	0	0	0	0	14.7403
38572621	1	65.0264	64	94	51	95	22.7	7.1	93	10	7	21	15	7.8	106	0.8	131	139	4.6	1.2	12.7	25.8	0.9	7.32	134	31	0	0	0	0	0	0	0	0	0	1	0	0	0	0	0	0	0	7.04444
31332245	1	72.7364	51	69	41	88	27	9.2	44	10.3	12	22	22	7.9	89	0.8	48	126	3.7	3	32.7	33.9	0.9	7.39	75	29	1	1	0	0	0	0	0	0	0	1	0	0	0	0	0	0	0	39.7979
33779288	1	72.7139	49	101	58	91	39.6	13.6	207	8.3	12	20	15	9.1	99	0.8	96	135	3.9	1.2	12.5	28					1	0	0	0	0	0	0	0	0	1	0	0	0	0	0	0	0	7.91528
34907591	1	72.7139	64	88	45	94	30.5	10.3	144	8.3	10	21	14	7.7	102	0.7	96	135	4	1.2	12.5	28	0.8	7.29	118	34	1	0	0	0	0	0	0	0	0	1	0	0	0	0	0	0	0	7.91528
32159248	0	53.1958	77	85	53	95	21.3	7.1	105	6.4	15	19	34	9.7	94	0.3	179	128	3	1.5	16.1	31.7					0	1	0	0	0	0	0	0	1	1	0	1	0	1	0	0	0	29.0618
32870809	0	52.5712	104	88	52	92	24	7.4	133	6.3	12	17	9	8.6	103	0.2	81	135	3.6	1.4	14.7	42		7.46	66	31	1	0	0	0	0	0	0	0	1	1	0	0	0	1	0	0	0	4.21667
33215960	0	52.4676	105	78	46	95	13.9	4.4	73	5.1	12	12	18	6.5	97	0.3	174	128	4.1	1.6	17.4	26.4	2.5	7.41	82	21	0	0	0	0	0	0	0	0	1	1	0	0	0	1	0	0	0	35.8861
34051514	1	67.6709	83	30	25	64	32.4	10.5	241	4.6	17	20	53	7.9	97	2.7	477	143	2.7	2.1	23	69.4	9.4	7.18	47	52	1	1	0	1	0	0	0	0	0	1	0	0	0	0	0	0	1	0.375
36120437	1	68.3123	74	78	50	92	37.2	12.1	370	15.4	13	20	10	7.6	103	0.5	129	136	4	1.3	13.8	26.2	1.1	7.35	100	38	0	1	1	0	0	0	0	0	0	1	0	0	0	0	0	0	0	20.0431
39638055	1	68.3123	87	86	60	88	34.6	10.9	306	8.4	9	20	7	7.6	106	0.7	150	138	3.8	1.3	13.8	51.6	1.7	7.38	53	30	0	1	1	0	0	0	0	0	0	1	0	0	0	0	0	0	0	20.0431
31445489	0	67.3333	62	88	40	96	18.8	6.2	129	11.1	17	16	32	7.7	103	2.2	107	137	3.9	1.5	15.9	32.1	1	7.33	108	29	0	1	1	0	1	0	0	0	1	1	0	1	0	0	0	0	1	35.5833
33614814	0	53.1499	70	77	42	93	30.8	9.3	300	11.5	15	26	12	8.8	99	0.9	142	137	3.6	1.2	12.6	32.3					1	0	1	0	0	0	0	0	0	1	0	0	0	0	0	0	0	15.0785
37815475	0	53.8353	71	77	42	91	29.3	8.2	264	6	13	22	7	8.9	110	0.6	109	141	3.8								1	0	0	0	0	0	0	0	0	1	0	0	0	0	0	0	0	4.45
36106043	0	55.7045	66	78	44	89	45	14.8	184	6.9	12	25	10	8.6	106	0.7	119	143	4.4	0.9	10	27.8	1.5	7.33	41	57	1	0	0	0	0	0	0	0	0	1	0	0	0	0	0	0	0	6.93333
33779125	0	66.4239	76	116	49	95	35	11.1	359	11	14	14	10	9.1	98	0.9	91	131	3.5	1.1	11.4	33.9	8.9	7.11	73	60	0	1	1	0	1	0	0	0	0	1	0	0	0	0	0	0	0	25.934
35995996	0	59.8426	64	110	49	97	28.6	8.9	268	7.7	10	22	9	8.5	106	0.3	62	142	4	1.1	11.6	23.7	1.9	7.45	49	39	0	1	0	0	0	0	0	0	0	1	0	0	0	0	0	0	0	2.88681
35781151	1	64.5449	77	81	47	92	28	8.8	87	5.7	6	17	14	8.6	95	1	128	132	4.4	0.9	10.3	20.6	1.4	7.24	96	33	1	1	0	0	0	0	0	0	0	1	0	0	0	0	0	0	0	26.0556
38545307	1	62.8131	76	99	47	94	26.2	8.7	222	13.3	5	20	18	8.5	109	1	147	136	4.3	1.1	12.4	25.7	0.7	7.22	96	32	1	0	0	0	0	0	0	0	0	1	0	0	0	0	0	0	0	5.61389
34987309	1	74.0457	64	92	44	96	23.6	8	163	7.2	9	21	18	9	109	1	105	139	4.2	1.2	13	23.4	0.9	7.29	105	36	1	0	0	0	0	0	0	0	0	1	0	0	0	0	0	0	0	8.85347
36010285	1	66.0332	49	90	40	85	34.6	11.8	162	10.4	19	17	45	8.5	100	1.3	167	137	4.1	1.2	12.6	38.7	0.8	7.39	106	36	1	0	0	0	0	0	0	0	0	1	0	0	0	0	0	0	0	4.36667
37280892	1	60.2026	71	88	44	97	28.9	9.8	169	16	10	24	12	8	105	0.8	134	140	4.3	1.2	13.2	27	1.6	7.31	92	37	0	0	0	0	0	0	0	0	0	1	0	0	0	0	0	0	0	4.76597
39440613	1	67.5794	52	93	36	96	27.9	8.9	217	15.1	8	21	40		105	1.4	101	137	4.5	1.4	15	24	2.2	7.28	169	39	0	0	0	0	0	0	0	0	0	1	0	1	0	0	0	0	0	6.0875
36261091	1	99.364	50	96	50	82	37.5	11.7	131	7.7	16	22	40	9.3	98	1.8	118	136	3.5	1.2	13	27.9					1	1	0	0	0	0	0	0	0	1	0	0	1	0	0	0	1	1.42083
33338599	1	76.3123	94	66	35	93	26.5	7.7	165	9	10	25	16	7.5	100	2.4	62	138	3.2	1.2	13.5	28.7	2.7	7.19	81	46	1	1	0	0	0	0	0	0	0	1	0	1	0	0	1	0	1	11.9778
31627533	0	74.0449	42	90	38	89	30.9	9.8	153	7	17	25	38	10.2	96	1.2	124	136	4.1	1.1	12	24.3	1.6	7.32	75	49	1	1	1	0	0	1	0	0	0	1	0	0	0	0	0	0	0	15.0903
36550328	0	82.5338	96	64	39	60	32.6	10.6	153	4	20	21	53	6.8	88	2.4	72	131	2.3	1	11.3	22.8					0	1	0	0	0	0	0	0	1	1	0	0	0	0	0	0	0	15.7569
38022446	1	81.8458	56	79	21	96	20.4	6.3	240	10.9	10	20	108	6.9	114	3.5	403	144	4.8	1.2	13.1	24.4					1	1	1	0	0	0	0	1	0	1	0	1	0	0	0	0	1	28.0639
38630307	1	81.8458	68	109	28	90	24	7.5	153	9.3	11	22	59	8.4	95	3.6	151	133	4	1.1	12.3	67.5					1	1	1	0	0	0	0	1	0	1	0	1	0	0	0	0	1	28.0639
37454310	1	54.3608	79	85.5	45	92	28.7	9.5	174	7.8	11	22	10	9.2	101	0.8	111	138	4.5	1.1	11.7	23.6	1.3	7.3	105	37	0	0	0	0	0	0	0	0	0	1	0	0	0	0	0	0	0	6.69167
33222747	1	60.0329	63	81	48	88	30.8	10.1	147	12	9	22	12	8.4	107	0.6	110	140	4.5	1.1	12.3	25.5	1.4	7.27	96	36	1	0	0	0	0	0	0	0	0	1	0	0	0	0	0	0	0	4.65764
31276290	0	74.0981	73	102	31	98	28.5	9.2	210	5.7	17	23	37	10.5	97	6.2	77	135	3.6	1	10.5	38.9		7.47	336	34	0	0	0	0	1	1	0	0	0	1	0	1	0	0	0	0	0	10.8493
34713445	1	58.9499	72	67	45	94	29.4	9.3	142	10.5	15	24	29	8.4	101	1	100	138	4.5	1	10.7	28.4	1.5	7.32	89	36	1	1	0	0	1	0	0	0	0	1	0	1	0	0	0	0	0	13.025
31495999	1	68.9458	78	75	41	93	34.9	11.9	113	12.1	7	24	11	8.5	105	0.7	94	137	4.1	1.3	13.8	27.5	1.5	7.31	93	42	1	1	0	0	0	0	0	0	0	1	0	0	0	0	0	0	0	4.16319
36276560	1	80.6803	62	94	48	92	26.9	9.2	115	8.4	12	22	14	8.2	102	0.9	147	137	4	1.1	11.5	24.7	1.9	7.31	115	37	0	0	0	0	0	0	0	0	0	1	0	0	0	0	0	0	0	7.20833
36826006	1	73.9543	97	88	54	76	28.4	8.7	239	8.1	13	21	77	8.2	82	2.8	138	121	2.8	2.8	31.2	36.1					0	1	1	0	0	0	0	0	0	1	0	1	0	0	0	0	1	6.44375
38874245	1	72.7752	74	90	43	93	31.8	10.9	157	13.5	11	23	11		106	0.5	132	139	3.8	1.3	14.2	25.6	1.5	7.38	89	39	0	0	0	0	0	0	0	0	0	1	0	0	0	0	0	0	0	4.61875
30507742	1	68.0933	91	153	77	92	35.1	11.4	135	23.1	14	17	21	7.5	102	1.5	192	135	3.8	2.2	23.9	33.2	4.2	7.41	43	29	0	0	0	0	0	0	0	0	0	1	0	1	0	0	0	0	0	5.90833
39959550	1	86.3059	49	88	36	87	27.9	9.2	171	8.9	14	19	20	9.1	107	1	111	142	3.9	1.2	12.8	24.4	1.1	7.35	89	33	1	0	0	0	0	0	0	0	0	1	0	0	0	0	0	0	0	5.12847
36650444	1	48.9145	78	92	46	95	25.8	8.6	110	5.6	9	23	11	7.7	103	0.5	134	135	4.1	1.3	14.4	28.1	1.1	7.3	146	37	0	0	0	0	0	0	0	0	0	1	0	0	0	0	0	0	0	4.65625
37634018	1	77.2356	51	69	38	94	21.3	7.2	55	11	13	21	55	10.9	104	7.7	96	137	3.3	1.2	13.2	31.6	1.4	7.26	69	30	0	1	0	0	0	0	0	0	0	1	0	1	0	0	0	0	0	6.82083
30513762	0	70.5977	63	90	45	93	25.8	8.2	118	6.4	9	22	11	8.9	104	1.1	118	136	4	1.1	12.4	29	1	7.22	81	32	1	0	0	0	0	0	0	0	0	1	0	1	0	0	0	0	0	15.3493
31304021	1	60.6049	59	125	76	95	25.2	8.2	117	9	14	19	56	7.8	98	7.9	113	135	4.5	1.2	12.8	54.7					1	0	1	0	0	0	0	0	0	1	0	1	0	0	0	0	0	12.7486
32576613	1	60.6049	54	45	35	95	18	5.8	63	8.6	12	15	54	7.4	99	7.9	132	131	5.3	1.3	13.8	26	0.9	7.31	158	33	1	0	1	0	0	0	0	0	0	1	0	1	0	0	0	0	0	12.7486
32693031	0	60.9124	66	84	47	93	31.9	9.7	297	11.1	20	17	36	8	97	1.9	122	136	4	1.1	11.9	33.3					1	1	0	0	0	0	0	0	0	1	0	0	0	0	0	0	0	2.74097
38054813	0	65.5496	72	45	39	86	16.5	4.9	114	9.4	13	6	19	6.1	98	1	46	136	3.4	1.1	11.8	28.3	5	7.06	76	28	1	1	0	0	0	0	0	0	0	1	0	0	0	1	0	0	1	1.29028
39591321	0	88.9302	63	106	38	91	19.1	5.9	146	9.5	11	19	38	8.3	103	1.1	124	135	4.6	1	11.3	23.3		7.31	68	34	1	0	0	0	0	0	0	0	0	1	0	0	0	0	0	0	1	14.6549
33358296	1	75.2178	67	85	34	96	21.9	6.9	142	7.2	5	21	28		112	2.2	97	138	4.3	1.1	11.8	24.6	0.6	7.31	150	36	1	1	1	0	1	0	1	0	0	1	0	1	0	0	0	0	0	21.1354
32931162	1	85.6988	50	85	52	94	31.3	10.3	178	11.8	19	17	42	8.4	101	2.8	137	135	5.1	1.5	16.1	34					0	0	0	0	0	0	0	0	0	1	0	1	0	0	0	0	0	2.77153
32861303	1	91.4385	51	86	36	94	32.9	10.2	87	8.4	12	23	41	8	103	1.2	229	140	4.4	1.3	13.7	26.7					0	1	0	0	0	0	0	0	0	1	0	1	0	0	1	0	0	13.416
33025348	1	82.4956	71	93	39	79	33.1	10.5	269	8.7	13	18	16	8.4	103	0.9	104	136	4.1	1.2	12.5	32.8					0	0	1	1	0	0	0	0	0	1	0	0	0	0	0	0	0	5.60903
33757559	1	62.9088	59	101	52	95	37.8	12.6	227	15.3	17	19	23	8.9	96	0.9	179	133	3.8	1.2	13.2	34.9					1	0	0	0	0	0	0	0	0	1	0	0	0	0	0	0	0	1.66111
37602655	1	71.9553	57	148	66	92	34.7	11.3	163	10.6	15	23	16	9.4	106	1.2	123	144	3.9								0	0	0	1	1	0	0	0	0	1	0	0	0	0	0	0	0	3.71458
33164021	1	68.6205	65	79	39	94	24.3	8.1	86	6.1	10	22	19	8.7	106	1.1	99	140	4	1.1	11.5	26.6	0.7	7.2	116	32	1	0	0	0	0	0	0	0	0	1	0	0	0	0	0	0	0	9.87361
31593982	1	53.0787	82	111	58	99	34.3	11	223	10.3	14	20	9	9	102	0.6	72	135	2.8	1	11.3	34.6					1	0	0	0	0	0	0	0	0	1	0	0	0	0	0	0	0	3.10694
33296052	0	72.8512	74	93	49	97	21.7	6.8	98	7.4	8	23	9		106	0.5	148	138	4.6	1.2	13	32.1	1.6	7.26	94	35	0	0	0	0	0	1	0	0	0	1	0	0	0	0	0	0	0	10.6444
31882183	1	68.0611	69	90	45	95	28.1	10	83	10.5	12	20	10		100	0.8	140	136	4.3	1.3	13.8	27.6	1.6	7.29	137	32	0	0	0	0	0	0	0	0	0	1	0	0	0	0	0	0	0	5.44792
35455534	1	58.1165	60	87	48	96	26.1	8.6	92	10.1	8	27	11		105	0.7	111	139	4	1.1	11.8	25.4	1.8	7.33	114	37	0	0	0	0	0	1	0	0	0	1	0	0	0	0	0	0	0	4.46597
31126313	1	87.5591	60	86	45	87	36.7	12.4	171	8.4	14	24	82	10.1	94	2.2	73	135	4.9	1	10.8	27.8	1.3	7.35	46	48	1	1	1	0	0	1	0	0	0	1	0	1	0	0	0	0	1	34.4201
36055856	1	87.5591	65	92	32	90	24.4	8.1	137	5.7	13	28	66	10.2	96	1.7	183	137	4.6	1.1	11.6	66.5		7.4	161	44	1	1	1	0	0	1	0	0	0	1	0	1	0	0	0	0	1	34.4201
32163149	1	86.0188	63	88	46	91	39.9	13.5	123	10	12	22	45	10.1	98	1.8	242	135	4.2	1	10.5	30.4					0	1	1	0	0	1	0	0	0	1	0	1	0	0	0	0	0	2.47153
36682511	0	90.1757	58	99	31	90	25.8	8.2	252	5.7	7	14	46	9.1	91	1.6	59	127	4.3	0.9	10.3	26	2	7.25	51	42	1	1	0	0	0	0	0	0	0	1	0	0	0	0	0	0	0	6.04653
37825117	0	58.8381	108			65																					1	0	0	0	1	1	0	0	0	1	0	1	0	0	0	0	1	0.166667
32274568	0	58.7933	67	90	53	84	29.8	9.4	314	11.1	13	20	19	9	101	1.4	97	138	3.7	1.2	12.9	31.5					1	0	0	0	1	1	0	0	0	1	0	1	0	0	0	0	0	16.3729
36167834	0	58.7933	66	83	47	85	29.8	9.4	314	13.5	13	22	26	9.4	101	1.5	139	138	3.9								1	0	0	0	1	1	0	0	0	1	0	1	0	0	0	0	0	16.3729
32120110	0	72.31	94	63	53	86	35	11.5	148	13.5	15	32	28	9.1	92	2	157	139	3.8	1.8	19.4	43.1	1.8	7.4	40	46	0	1	0	0	1	1	1	0	0	1	0	1	0	0	0	0	0	23.7632
37890251	0	73.9388	90	80	46	92	34.2	11.4	125	9.4	15	17	52	6.4	96	4.8	103	134	3.9	2.9	31.1	42.6	1.1	7.18	56	20	0	1	0	0	0	0	1	0	0	1	0	1	0	0	0	0	1	22.9347
32975129	0	77.4953	67	78	41	96	34.4	11	183	6.8	17	24	20	9.5	96	0.9	129	135	3.9	1	10.6	28.4					1	1	0	0	0	0	0	0	0	1	0	0	0	0	0	0	0	8.7875
37471742	0	39.4511	87	91	52	95																					0	0	0	0	1	0	0	0	0	1	0	0	0	0	0	0	1	3.35625
39711202	0	39.414	70	70	35	86	30.2	9.4	402	28.7	13	13	7	7.9	100	0.5	128	138	3.2	1.4	15.2	25.4	1.7	7.26	76	31	0	0	0	0	1	0	0	0	0	1	0	0	0	0	0	0	0	13.5444
39418586	0	57.2759	77	76	38	94	22	7.3	385	5.7	10	27	14	8.3	94	0.7	127	135	3.9	1.5	16.2	23.3					1	1	0	0	0	0	0	0	0	1	0	0	0	0	0	0	0	16.9924
39612542	0	57.2759	76	76	50	88	26.4	8.2	317	6.9	11	35	14	8.7	90	0.8	85	136	3.8	1.5	16.1	44.2					1	1	0	0	0	0	0	0	0	1	0	0	0	0	0	0	0	16.9924
36095946	1	75.7639	56	99	39	92	21.5	7.1	86	5.3	6	22	16		110	0.6	135	140	4.4	1.5	16.8	21.6	1.1	7.34	144	43	1	0	0	0	0	0	0	0	0	1	0	0	0	0	0	0	0	4.76806
39173737	0	78.8409	71	102	40	95	29.9	9.9	123	8.8	14	21	18	7.7	102	1.2	193	134	3.8								1	1	0	1	0	1	0	0	0	1	0	0	0	0	0	0	0	9.95833
37726131	1	70.0322	53	80	42	79	22.8	7.7	119	15.5	13	24	19	8.8	106	1.1	141	139	3.5	1.3	14	27.6	1.7	7.33	105	32	0	0	0	0	0	0	0	0	0	1	0	0	0	0	0	0	0	5.625
30453175	1	75.8752	63	86	44	93	30.4	9.8	130	7	9	24	13	8.2	103	0.7	100	138	3.9	1.2	12.5	25.9	1.4	7.28	83	38	0	1	0	0	0	0	0	0	0	1	0	0	0	0	0	0	0	7.91111
39270937	1	75.8752	64	123	61	92	30.5	9.9	164	8.3	15	28	14	8.4	97	0.9	123	140	3.4	1.7	18.8	30.3					0	1	0	0	0	0	0	0	0	1	0	0	0	0	0	0	0	7.91111
35293201	0	80.1082	71	94	48	97	28.9	9.9	158	15.7	10	25	14		103	0.5	133	138	4.4	1.1	12.1	24.3	1.5	7.33	92	34	1	0	0	0	0	0	0	0	0	1	0	0	0	0	0	0	0	6.18403
31109766	1	79.3977	69	83	39	94	24.9	8.4	98	8.6	6	21	13		105	0.6	105	135	4.3	1.3	14.4	27.2	1	7.29	163	32	0	0	0	0	1	0	0	0	0	1	0	0	0	0	0	0	0	5.47778
33778747	0	70.6985	58	75	48	90	26.6	8.5	134	6.5	9	29	17		103	0.7	80	138	3.3	1.2	13.6	28.7	0.9	7.32	82	40	1	0	1	0	1	1	0	0	0	1	0	0	0	0	0	0	0	4.59375
37562374	0	60.2133	60	76	45	81	34.1	10.2	211	5.2	16	22	14	9	100	1.1	77	138	4	1.5	16.7	35.8					0	0	0	0	0	0	0	0	0	1	0	1	0	0	0	0	0	16.0917
32188527	1	77.8184	69	89	60	86	20.2	6.4	84	9.3	7	14	17	4.8	100	1.3	224	131	3.1	1.3	14.2	24.5	2.8	7.25	68	42	0	1	1	0	1	0	0	0	0	1	0	0	0	0	0	0	0	20.8111
34036051	1	61.8802	54	80	46	100	21	6.9	107	4.3	14	24	60	9.2	98	1.4	100	136	4.5	1	11	23.7	0.9	7.37	116	32	1	1	0	0	0	0	0	0	0	1	0	1	0	0	0	0	0	34.7083
34236854	1	61.8802	61	109	51	95	22.9	7.5	166	4.3	17	18	42	8.4	101	2.1	134	134	4.7	1.1	12.5	24.4	0.9	7.39	69	25	1	1	0	0	0	0	0	0	0	1	0	1	0	0	0	0	0	34.7083
36907044	0	63.2498	45	93	41	95	29.7	9.5	207	7.7	10	24	21	8	106	0.8	109	137	3.4	1	11.1	31.3					1	0	1	0	0	1	0	0	0	1	0	0	0	0	0	0	0	4.76111
39889424	0	77.8857	86	97	47	91	25.8	7.5	373	12.3	15	20	52	7.4	102	2.1	125	137	3.9	2.2	24	27.3	1.2	7.24	85	37	0	1	0	0	0	1	0	0	0	1	0	1	0	0	0	0	0	15.0833
30798940	1	64.2705	49	81	38	93	22.7	7.6	46	11.5	28	17	86	9.1	75	3.8	84	120	4.7	2	22.1	52.1	4.4	7.24	68	27	1	1	0	0	0	0	0	0	1	1	0	1	0	1	0	0	1	7.06875
38479860	1	66.0946	65	100	50	89	39	13	142	14.9	13	29	28	8.5	98	1.1	130	141	2.5	1	11.2	26.6	1.4	7.28	82	45	0	1	0	0	0	1	0	0	0	1	0	0	0	0	0	0	0	4.6875
35192641	1	66.3759	70	73	33	91	38.3	10.5	127	5.7	8	37	12	8.4	91	1.1	51	140	2.6	1.3	13.9	28.5	1.6	7.36	65	58	0	1	0	0	0	1	0	0	0	1	0	0	0	0	0	0	0	20.084
38199253	1	63.7232	43	92	37	91	29.6	9.6	266	14.9	14	22	30	7.9	95	1.2	184	131	4.5	2.4	26.5	28.5					1	0	0	0	0	0	0	1	0	1	0	0	0	0	0	0	0	54.5854
36561066	1	64.8917	70	90	61	93	28.8	9.1	218	8.2	21	17	136	8	81	5.1	56	125	5.2	4	42.5	45.7	1.2	7.28	125	44	0	1	1	0	0	0	0	0	0	1	0	1	0	0	0	0	0	17.1069
33743115	1	77.126	83	88	58	87	28	9.7	101	2.6	10	17	18	7.6	99	0.8	178	130	3.8	1.5	16.5	38.5	1.7	7.38	27	33	1	1	0	0	0	0	0	0	0	1	0	0	1	0	1	0	0	10.7
32163061	1	70.3423	50	108	68	92	37.2	12.2	133	7.4	13	24	24	8.7	102	0.9	280	141	4.5	1.2	13.5	26					0	0	0	0	1	0	0	0	0	1	1	0	0	0	0	0	0	2.04653
32173583	1	57.3269	76	69	62	100	22.3	6.8	316	7.5	11	23	7	7.9	88	0.7	114	125	3.8				0.9	7.42	114	35	1	1	1	0	0	0	0	0	0	1	0	1	0	0	0	0	0	31.0153
34297914	1	57.3269	64	56	49	94	33.2	9.9	314	7.7	11	24	14	8.6	98	0.8	131	136	3.5	2	22.2	35.2	0.7	7.33	141	39	1	1	1	0	0	0	0	0	0	1	0	1	0	0	0	0	0	31.0153
30712449	1	56.8314	97	62	54	93	39.6	12.3	193	15.5	15	20	15	9.1	101	1	185	137	3.2	1.2	13.2	29.3	1.5	7.24	88	36	1	1	0	0	0	0	0	0	0	1	0	1	0	0	0	0	0	37.1042
39329454	1	56.8314	98			82	32.2	10.3	316	12.8	11	25	12	8.8	93	0.8	211	129	4.6	2.4	25.8	37.2					1	1	0	0	0	0	0	0	0	1	0	1	0	0	0	0	0	37.1042
33471805	1	81.7502	60	101	58	94	37.3	12.2	263	11.7	16	25	22	9.1	98	0.9	219	135	4.2	1	11.2	80.9					1	0	0	0	0	1	0	0	0	1	0	0	0	0	0	0	0	5.55903
37019580	1	77.627	62	98	45	92	25.5	8.4	128	6.1	6	24	13	7.3	110	0.7	114	140	4.2	1.2	13.5	26.7	1.9	7.26	137	36	0	1	0	0	0	0	0	0	0	1	0	0	0	0	0	0	0	4.58194
36239756	0	66.5728	63	133	53	95	28.4	8.4	295	8.5	14	22	9	8.7	103	0.5	144	139	3.8								0	0	0	0	1	0	0	0	0	1	1	0	0	0	0	0	0	1.62569
33412771	1	85.2293	62	89	42	93	35.9	11.7	188	20.4	10	17	24	8.3	112	1.1	182	139	4.1	1	11.2	25.2					1	0	1	0	0	0	0	0	0	1	0	0	1	0	0	0	0	7.74653
37312347	1	85.1557	75	90	40	95	22.8	7.2	168	4.6	11	17	30	8.2	91	1.8	16	125	4.7	1.1	12.3	33.9					1	0	0	0	1	0	0	0	1	1	0	1	1	0	0	0	0	6.89444
35605481	1	84.1637	18	35	18	95	40.1	12.6	97	12.3	25	19	99	7.8	83	3.8	190	127	4.3	1.7	18.2	37.4	4	7.36	38	41	0	1	0	0	0	1	0	0	0	1	0	1	0	0	0	0	1	1.38958
36339938	1	74.4462	64	79	42	98	28.1	9.2	139	7.3	19	15	68	10	94	3	196	129	4	1.2	13.1	27.7	2	7.45	112	23	1	1	0	0	0	0	0	0	0	1	0	1	0	0	0	0	1	3.25139
31760843	0	72.5363	87	90	52	95	29.2	9.1	302	14.4	10	18	43	7.6	106	1.5	32	135	4.8	2.1	23.2	34.5					1	1	0	0	0	0	0	0	0	1	0	1	0	0	0	0	0	8.61389
35893285	1	89.6285	61	137	66	85	32.6	11.2	201	9.4	10	25	14	9	89	0.8	139	127	3.1	1.3	13.6	26.7					0	1	0	1	0	0	0	0	0	1	0	0	0	0	0	0	0	15.9104
33761113	1	70.3751	51	85	42	89	23.9	8.4	131	11	14	20	42	8.4	108	1.8	164	138	4.4	1.3	13.9	25.7	1.2	7.28	83	38	0	0	0	0	0	0	0	0	0	1	0	1	0	0	0	0	0	6.64444
33559297	1	67.0702	60	66	31	93	45.8	14.3	213	19.9	19	15	68	9.2	93	2.6	212	132	3.8	1.3	14.3	26.1	2.2	7.17	45	22	1	1	0	0	0	0	0	0	0	1	0	1	0	0	0	0	0	26.9139
39195879	1	67.0702	100	82	56	91	41.3	12.9	246	13.1	19	25	152	9.1	83	3.5	144	129	3.8	5.9	65.4	57.5					1	1	0	0	0	0	0	0	0	1	0	1	0	0	0	0	0	26.9139
32560217	1	57.4143	80	98	52	96	23.1	8	92	11.4	3	23	11	7.9	105	0.8	79	134	4.1	1.3	13.8	25.8	1.1	7.25	125	40	0	0	0	0	0	0	0	0	0	1	0	0	0	0	0	0	0	4.67986
38803171	0	72.1023	55	106	60	94	16.2	5.3	70	10.3	13	28	53	8.5	89	1.3	91	135	3.5	2.4	25.4	26.4					0	1	0	0	0	1	1	0	0	1	0	0	0	0	0	0	0	7.68611
32619889	0	68.6388	89	75	36	93	28.7	8.8	184	16.9	13	6	65	9	103	2.9	105	132	4	2.2	23.9	26.2		7.03	73	36	1	1	0	1	1	0	0	0	0	1	0	0	0	0	0	0	0	5.62431
33937498	0	65.8732	63	83	42	86	34.2	11	240	7.7	13	26	35	9.9	93	1.3	162	129	4	1.1	12.4	28.5	1.5	7.4	49	51	0	0	0	0	1	0	0	0	0	1	0	0	0	0	0	0	0	6.78611
34613064	0	66.1159	78	71	39	94	28.2	9.2	287	17.1	30	12	62	8.7	84	5.8	106	127	4.7	1.1	12.3	28.4	6.2	7.24	46	47	1	0	0	0	1	0	0	0	0	1	0	0	0	0	0	0	0	15.1451
31796586	1	60.6186	97	66	34	79	26.6	8.6	7	0.1	11	17	29	7.1	101	1.3	79	134	4.2	3.1	33.7	41.7					0	0	0	0	0	1	1	0	0	1	0	0	1	0	1	0	1	25.6
34964914	1	60.6186	50	89	62	91	30.5	10.1	85	10.5	5	21	27	5.4	95	1.5	244	121	3.8	1.8	19.6	26.7					0	0	0	0	0	1	1	0	0	1	0	0	1	0	1	0	1	25.6
34355779	1	89.2419	62	56	30	98	33.3	11.1	115	6	16	24	18	9.7	99	1.6	132	136	3	1.1	11.5	26.6	2	7.42	147	34	1	1	0	0	0	1	0	0	0	1	0	1	0	0	0	0	0	7.98472
30530708	1	75.5844	75	94	44	95	32.5	10	85	104.2	12	23	16	8.9	106	0.8	119	138	4	1.1	12.4	26.9	1.6	7.34	85	35	1	0	0	0	0	0	0	0	0	1	0	0	1	0	0	0	0	5.13542
36559405	0	65.3371	67	73	39	92	27	8.3	156	4	13	18	54	8.6	102	2.3	76	139	4.2	1.8	19.6	38.8					1	1	0	0	0	0	0	0	0	1	0	1	0	0	0	0	0	16.4896
33168247	0	75.4922	67	92	38	91	28.9	9.6	207	8.5	11	23	18	9.4	96	0.9	96	138	4.1	1.2	12.7	29.6	2.1	7.39	63	33	1	1	0	0	1	0	0	0	0	1	0	0	0	0	0	0	0	15.8694
37658209	0	75.4922	76	107	47	88	27.3	9	166	7.7	14	24	17	8.3	99	0.9	136	138	3.5	1.5	16	63.4	1.7	7.41	49	40	1	1	0	0	1	0	0	0	0	1	0	0	0	0	0	0	0	15.8694
36949548	0	69.5798	70	91	39	88	27.1	8.3	179	8.9	13	24	14	8.7	100	0.6	128	139	3.5	1.2	13.1	29.5					1	0	0	0	0	1	0	0	0	1	0	0	1	0	0	0	0	7.39583
33793690	0	69.7937	91	93	44	88	26.9	8.3	453	45.6	15	26	16	7.9	103	0.7	374	141	3.2								1	0	0	0	0	1	0	0	0	1	0	0	1	0	0	0	0	10
30593659	0	68.3604	82	72	45	98	18.9	5.8	215	8.4	10	29	62		102	1.3	89	141	3.3	1	10.7	32.5					1	1	0	0	0	1	0	0	0	1	0	0	0	0	0	0	0	50.0326
34412808	0	68.3604	94	87	51	95	21.7	9	244	14.2	13	26	55	8.1	106	1.1	83	145	4.4	1.1	11.4	25.2					1	1	0	0	0	1	0	0	0	1	0	0	0	0	0	0	0	50.0326
39806898	0	68.3604	78	83	43	90	23.3	7.7	116	12.2	8	23	10	8.1	106	0.4	140	138	5.7	1.2	13	26.6	1.3	7.34	115	35	1	1	0	0	0	1	0	0	0	1	0	0	0	0	0	0	0	50.0326
30708407	0	68.5609	63	81	49	92	42.6	14.2	238	15.9	5	23	13	9.5	105	0.6	125	133	3.7	1.2	13	28.6					1	1	0	0	0	0	0	0	0	1	0	0	0	0	0	0	0	3.86875
39186791	1	60.5768	61	82	46	96	24.5	8.1	205	10.8	14	22	15	8.1	89	5.3	146	130	4.1	1.4	15.3	23.5	1.7	7.44	137	32	1	0	0	0	0	0	0	0	0	1	0	1	0	0	0	0	0	8.06736
37274221	1	53.4051	75	88	45	93	22.1	7.2	178	9.2	16	19	37	8.3	94	4.9	110	140	4.1	1.1	11.4	23.6	2	7.33	141	31	1	0	0	0	0	0	0	0	0	1	0	1	0	0	0	0	0	12.8063
39268474	1	53.4051	62	103	51	95	34.9	11.2	238	7.9	20	16	41	8.5	89	5.1	393	130	4.5	1.1	11.5	30.5		7.48	123	32	1	0	0	0	0	0	0	0	0	1	0	1	0	0	0	0	0	12.8063
36402869	0	87.484	68	80	41	98	20.9	6.5	156	10.3	12	22	50	8.2	101	1.2	163	137	4.2	1.3	14.2	27.8					0	1	0	0	0	1	0	0	1	1	0	0	0	0	0	0	0	8.35347
36322507	1	53.1216	38	91	47	93	32.8	10.5	199	11.8	8	21	20	8.1	105	1.2	118	135	4.5	1	10.6	30.9	1.4	7.29	80	35	0	1	0	0	0	1	0	0	0	1	0	0	0	0	0	0	0	11.0437
34919827	1	80.6913	53	89	46	93	44.9	15.5	173	22.5	9	11	20	8.3	91	1	96	129	4.1	1.1	11.9	27.7					0	0	0	0	0	0	0	0	0	1	0	0	0	0	0	0	0	11.6451
32552608	0	82.6785	50	117	24	96	28.8	9.4	241	7.4	15	18	59	9.4	100	2.5	71	134	5.5	1	11.1	32.1					0	1	0	0	1	0	0	0	0	1	0	1	0	0	0	0	0	3.67569
31177117	0	86.3198	52	85	28	96	30.7	10	161	6	14	17	70	8.3	102	3.5	166	135	4	1.1	12.2	25.6					1	1	0	0	0	0	0	0	0	1	0	1	0	0	0	0	0	18.7701
38740463	0	86.3198	52	96	37	68	23.6	7.5	295	15.8	15	23	33	8.2	96	3.6	183	134	3.8	1.4	15.1	32.4	5.3	7.35	24	38	1	1	0	0	0	0	0	0	0	1	0	1	0	0	0	0	0	18.7701
30412126	1	53.7299	67	95	43	93	25.8	8.3	107	7.1	9	20	11	7.9	101	0.7	113	133	4.1	1.2	13.5	23.1	1.7	7.2	169	36	0	1	0	0	0	0	0	0	0	1	0	0	0	0	0	0	0	6.06597
34948339	1	77.2466	67	86	47	92	25.9	8.7	142	13.7	14	19	9	8.1	101	0.8	140	134	4.3	1.2	13.2	28.2	1.5	7.34	150	32	0	0	0	0	0	0	0	0	0	1	0	0	0	0	0	0	0	4.52778
33396640	1	64.9937	62	100	46	92	24.3	8.1	50	3.3	16	18	31	7.7	95	4.1	165	131	3.3	1.4	15.2	29.4	1.1	7.28	68	28	0	0	0	0	1	0	0	0	1	1	0	1	0	0	0	0	0	36.9847
33290352	0	66.01	70	83	44	91	25.9	8.5	125	16.1	19	19	56	9.3	93	9.2	124	133	4.7	1.1	12.4	30.7					1	1	0	0	0	0	0	0	0	1	0	1	0	0	0	0	1	21.3403
38964486	0	66.01	60	82	42	94	26.4	8.4	228	9.9	17	18	61	9.6	93	9.4	119	132	3.9	1	10.9	31.5					1	1	0	0	0	0	0	0	0	1	0	1	0	0	0	0	1	21.3403
39889549	0	66.01	56	80	28	95	22.3	7.2	201	13.9	20	19	64	9.1	87	8	173	127	4.1	4.9	54.1	51.5					1	1	0	0	0	0	0	0	0	1	0	1	0	0	0	0	1	21.3403
30525643	0	60.2738	61	100	43	93	27.2	9.2	199	14.5	20	19	49	8.6	101	4.3	149	138	4.6	1	10.8	28.7	1.4	7.34	85	33	0	0	0	0	0	0	0	0	0	1	0	1	0	0	0	0	0	14.5903
37132669	1	64.8518	69	110	44	92	28.4	9.6	172	16.7	15	13	53	7.6	96	3.3	97	132	4.1					7.28	57	35	1	1	0	0	0	0	0	0	1	1	0	1	0	0	0	0	0	5.48819
33781174	1	80.4319	68	91	40	94	29.6	9.4	195	19.3	12	19	20	8.7	108	1.4	138	139	3.2	1.2	12.8	27.8	1	7.23	98	34	0	1	0	0	0	0	0	0	0	1	0	0	0	0	0	0	0	8.99167
36430714	1	73.219	77	86	38	95	27.1	9	202	15.9	6	20	29	8	106	0.9	139	135	4.6	1.2	12.6	25	1.1	7.22	103	37	0	1	1	0	0	0	0	0	0	1	0	0	0	0	0	0	0	6.60486
31666537	1	72.8261	54	134	62	96	38.8	13.2	198	10.6	11	21	22	9.6	101	1.1	96	136	4.2	1.1	11.6	28.9					0	0	0	0	1	1	0	0	0	1	0	0	0	0	0	0	0	6.90347
32239444	1	72.8586	64	110	39	79	29.1	9.7	230	12.9	7	19	20	8.7	102	1	146	137	4.1	1.2	12.6	26.9		7.38	208	39	0	0	0	0	1	1	0	0	0	1	0	0	0	0	0	0	0	54.9903
39383319	1	72.8586	65	98	41	95	27.6	9	228	13	10	35	45	8.5	91	1.2	166	137	3.8	1.2	12.9	29.4	0.9	7.47	41	42	0	0	0	0	1	1	0	0	0	1	0	0	0	0	0	0	0	54.9903
31745869	1	82.0102	36	90	47	95	40.3	12.3	393	11.6	9	23	22	8.7	103	1	62	138	3.9	1.3	13.9	29.3	1.3	7.39	80	29	1	0	0	0	1	0	0	0	0	1	0	1	0	0	0	0	1	7.66528
31661511	1	72.679	71	89	38	90	29	9	192	8.1	10	24	37	8.8	98	1.2	143	134	4.3								1	0	0	0	0	0	0	0	0	1	0	0	1	0	0	0	0	8.78056
30673770	1	72.4706	80	114	53	86	36.1	12.3	175	13.5	19	8	25	8	87	1.3	84	131	4.4	1	10.5	23.4	1.2	7.31	58	20	1	1	0	0	0	1	0	0	0	1	0	0	1	0	0	0	0	9.76597
34168380	0	57.9758	82	85	44	95	22.9	7.1	710	73.8	15	16	38	8.5	89	2.3	114	127	4.9	1.2	13.1	24.7					0	0	0	0	0	0	0	0	0	1	0	0	1	0	1	0	0	5.94583
30558023	1	76.2078	68	119	48	93	22.8	7.3	88	4.3	8	25	11	8	108	0.8	115	141	4.3	1.4	14.7	25.5					0	0	0	0	0	0	0	0	0	1	0	0	0	0	0	0	0	8.64861
35839572	0	71.6926	60	91	42	83	49.7	15.6	142	3.6	7	25	16	9	96	0.8	227	133	4.1	1.1	12.3	29	1	7.28	39	55	0	1	0	0	0	1	0	0	0	1	0	0	0	0	0	0	0	11.8472
39097660	1	81.6875	71	86	57	91	37.2	12.5	178	20.7	12	19	16	7.9	103	0.8	149	136	4.2	1.2	12.8	32.1	1.6	7.32	47	43	1	0	0	0	0	0	0	0	0	1	0	0	0	0	0	0	0	28.4174
32394852	0	79.649	77	87	39	95	27.2	9.2	171	9.3	21	15	43	7.8	97	2.5	121	134	3.4	1.1	11.5	53.3					1	1	0	0	1	1	0	0	0	1	0	1	0	0	0	0	0	8.62708
31603671	0	46.1556	81	85	55	92	29.4	9.4	471	9.6	10	22	10	8.4	94	0.8	93	133	5.2	1.1	11.4	34.4					1	1	0	0	0	0	0	0	0	1	0	0	0	0	0	0	0	2.71806
34212764	0	62.939	48	91	33	83	27	8.6	134	3.6	8	18	32	9.1	100	2.1	73	131	4.5					7.23	21	52	0	0	0	0	0	0	0	0	0	1	0	0	1	0	0	0	0	10.7146
38621441	0	79.8697	48	94	30	90	24.7	7.3	62	4.9	11	22	11	7.9	109	0.7	101	144	3.6	1.2	12.7	32.2	1.2	7.18	87	43	1	0	1	0	0	1	0	0	0	1	0	0	1	0	0	0	0	19.2194
33887048	0	79.8366	49	109	29	91	32.7	10.4	67	9.3	13	21	14	8.4	102	0.5	121	138	3.1	1.2	13.3	34.2					1	0	1	0	1	1	0	0	0	1	0	0	0	0	0	0	0	9.2125
38681587	1	64.0121	63	99	47	92	30.3	10.2	167	12.8	11	23	17	8.7	109	1.3	138	142	3.4	1.2	12.7	31	1.3	7.34	67	33	0	0	0	0	0	0	0	0	1	1	0	0	0	0	0	0	0	4.30556
36884801	1	85.8595	66	82	37	77	21.3	6.6	287	13.2	9	22	35	7.4	94	1.3	82	126	4.8	1.3	14.7	36.1					1	1	0	1	0	1	0	0	1	1	0	0	0	0	0	0	0	5.82847
34898197	1	62.3559	72	87	43	87	34.1	11.3	141	13.7	17	22	13	8.9	97	0.7	125	134	4	1.1	11.9	28.9	2.7	7.23	95	39	0	0	0	0	0	0	0	0	0	1	0	0	0	0	0	0	0	5.72431
30967904	0	74.9839	65	91	36	93	27.5	8.6	178	3.6	11	24	15	8.5	102	0.7	103	136	4.6	1.1	11.6	26.1	1.6	7.26	79	37	0	0	0	0	0	0	0	0	0	1	0	0	0	0	0	0	0	11.509
38726263	1	63.4498	67	80	52	96	26.8	8.6	198	9.2	9	18	10	6	102	0.6	110	132	3.7	1.2	13.5	26.3	1.6	7.12	77	26	1	0	0	0	1	0	0	0	0	1	0	0	0	0	0	0	0	8.38542
32314932	0	65.1396	72	89	35	92	32.6	11.2	370	12.5	15	18	19	7.7	96	0.8	173	136	3.5	1.4	15.5	53.5		7.21	53	46	1	1	0	0	0	1	0	0	0	1	0	0	0	0	0	0	0	9.72569
39156165	0	65.1396	94	94	43	99	22.4	7.4	170	16.5	9	20	15	9.5	103	0.6	112	139	5	1.4	15.1	27.9	0.9	7.23	143	33	1	1	0	0	0	1	0	0	0	1	0	0	0	0	0	0	0	9.72569
31275408	0	85.9835	54	91	45	92	24.3	7.8	252	10.6	12	23	14	8.6	104	1.1	207	139	3.7	1.2	13.4						1	0	0	0	0	0	0	0	0	1	0	0	0	0	0	0	0	7.75069
35923615	0	84.9234	72	92	33	90	28.8	9.1	213	8.6	12	23	22	8.4	102	1.3	187	137	4.6			38.2					1	0	0	0	0	1	0	0	0	1	0	0	0	0	0	0	0	6.12431
35311561	1	66.527	32	120	28	93	34.8	11.5	177	6.8	12	24	30	9.1	102	1	320	136	3.9	1	11.2	30.4					1	1	1	0	0	0	0	0	0	1	0	0	0	0	0	0	0	2.82083
33675897	1	91.4976	66	76	34	92	23.2	7.4	75	4.4	12	24	55	9.1	97	3.4	110	133	4.7	1.4	15.7	28.2					0	1	0	0	0	0	0	0	0	1	0	1	1	0	0	0	1	10.7625
37312221	1	73.0889	51	86	44	90	38.8	12.9	158	10	13	26	14	8.6	99	0.8	140	136	4.2	1	11.2	25.5					0	1	0	0	0	1	0	0	0	1	0	0	0	0	0	0	0	2.32222
35346618	0	85.1316	65	92	45	96	34.2	10.1	214	14.8	14	18	115	7.8	126	2.9	162	167	3.8	1.3	13.9	27.8	1.6	7.33	69	42	1	1	0	1	0	0	0	0	0	1	0	1	0	0	0	0	1	28.3243
33576026	0	68.9882	68	76	52	93	26.6	8.9	153	4.9	11	23	12	8	101	0.4	131	138	4	1.1	11.7	25.4	1.4	7.32	96	29	1	0	0	0	0	0	0	0	0	1	0	0	0	0	0	0	0	8.7875
30714791	0	79.824	56	101	42	96	23.2	7.2	244	7.6	9	29	29	8.9	104	0.7	139	144	4.2	1.4	14.9	26.1					1	1	0	0	0	1	0	1	0	1	0	0	0	0	0	0	0	18.7486
35595911	1	80.2656	73	76	41	97	26.2	8.4	135	9.4	10	23	19	8	107	0.9	120	141	4.5	1.2	13.1	27.3	1.5	7.3	134	34	0	1	0	0	0	0	0	0	0	1	0	0	0	0	0	0	0	5.60417
36451015	0	74.0906	67	89	45	76	31.6	9.7	389	10.5	15	14	54	8.7	111	1.5	151	140	5.3	1	11.3	24.1					0	1	0	0	0	0	0	0	0	1	0	0	0	0	1	0	0	6.69931
36369239	1	85.9257	79	84	45	90	32.3	9.9	254	9.1	22	5	70	8.2	92	4.3	56	130	3.9	1.2	12.8	29.8	9.1	7.05	45	21	1	1	0	0	0	0	0	0	0	1	0	0	0	0	0	0	0	9.05486
36008960	1	85.9508	74	96	47	93	17.1	5.4	271	10.6	7	21	47	7.9	103	1	213	137	4	1.3	13.6	28.2					1	1	0	0	0	0	0	1	0	1	0	0	0	0	0	0	0	6.44931
35979946	1	86.4737	59	77	44	93	28.7	8.9	90	12.9	9	22	38	8.2	103	1.5	172	139	3.3	2	22.2	105.3					1	1	0	0	0	0	0	0	0	1	0	0	0	0	0	0	0	5.81875
39152811	1	86.769	66	89	53	92	26.4	8.2	187	5	10	20	19	8.5	103	1	242	139	4	1.3	14.2	105.5					1	1	0	0	0	0	0	0	0	1	0	0	0	0	0	0	0	1.83194
30355683	0	86.8443	95	73	39	94	21.2	7.3	47	4.5	17	15	49	7.4	101	3.1	75	131	3.5	1.1	11.8	34.9	1.5	7.32	144	30	1	0	0	0	1	1	0	0	0	1	0	0	0	0	0	0	1	5.99861
31473778	0	69.777	87	72	33	94	27.6	8.7	162	6.6	11	15	49	9.8	103	1.1	138	137	3.5	1.2	13.3	63.7					1	1	1	0	0	0	0	0	0	1	0	0	0	0	0	0	0	11.9243
35020023	0	70.3775	60	77	31	90																					1	1	0	0	0	1	1	0	0	1	0	1	0	0	0	0	0	8.6125
37035378	1	65.9062	62	87	49	90	24	8.1	103	7.4	7	23	14	7.7	104	0.6	82	135	3.9	1.2	13.4	30.7	1.1	7.44	165	29	0	0	0	0	0	0	0	0	0	1	0	0	0	0	0	0	0	4.59861
37833286	1	72.1425	88	96	50	92	33.7	10.8	224	11.7	8	24	18	8.4	108	1	112	140	4.9	1.1	12.4	22.2	1.2	7.3	78	36	1	0	0	0	0	0	0	0	0	1	0	0	0	0	0	0	0	6.58681
32358016	1	55.2509	116	89	42	85	38.9	11.7	180	7.2	10	35	16	7.8	88	0.9	190	131	4.4	1.8	20	36	0.7	7.26	55	83	0	1	0	0	0	0	0	0	0	1	0	0	0	0	0	0	0	8.225
31287426	1	59.0589	67	85	30	95	36.9	12.5	214	15.4	6	13	18	7.5	84	0.8	85	133	3.2				2.5	7.39	95	34	1	0	0	0	0	1	0	0	0	1	0	0	0	0	0	0	0	2.27431
32730130	1	53.2462	70	80	36	94	32.2	10.8	148	10.9	9	23	13	9.6	100	0.7	101	137	4.1	1.2	12.5	22.9	1.1	7.33	102	38	1	0	0	0	0	0	0	0	0	1	0	0	0	0	0	0	0	7.8125
31688474	1	63.6121	64	70	33	95	25.4	8.3	160	15.5	10	20	20	8.2	107	0.9	140	137	4.6	1.2	13.1	26.2	1.7	7.25	150	32	1	1	1	0	0	0	0	0	0	1	0	0	0	0	0	0	0	7.99653
39969299	0	69.3357	77	88	43	93	32.9	11.4	233	12.6	13	24	18	7.9	96	1.1	148	130	3.3	1.2	12.8	28					0	0	0	0	0	1	0	0	0	1	0	0	0	0	0	0	0	3.17222
38185722	1	87.4375	42	81	36	95	29.1	8.9	156	9.1	12	19	27	8.4	102	1.4	95	140	4.1	2.3	25.4	30.3	1.5	7.32	54	40	0	1	0	0	0	1	0	0	0	1	0	1	0	0	0	0	0	4.32986
39824704	1	79.953	54	95	42	94	30	9.9	204	13.3	13	15	22	7.7	96	1.3	110	133	4.2	1.1	11.4	30.2	6	7.21	148	32	0	0	0	0	1	1	0	0	0	1	0	0	0	0	0	0	1	7.24375
31879814	0	84.9081	72	85	41	91	32.7	11	76	11.4	14	20	19	8.1	106	0.9	151	138	3.8	1.3	13.7	31.4	1.7	7.28	88	30	0	1	0	0	1	0	0	0	0	1	0	1	0	0	0	0	1	11.7868
39415001	0	86.9387	56	104	36	96	26.3	8.4	140	4.4	20	22	64	8.8	101	1.7	205	140	4	1	11.3	61.5	1.5	7.34	147	45	1	1	0	0	0	0	0	0	0	1	0	1	0	0	0	0	0	7.93542
34606693	1	74.2453	76	84	52	93	23.4	7.7	82	9.5	20	14	84	7.1	99	6.8	115	136	5	1.1	12.4	49.8		7.31	122	31	1	1	0	0	0	0	0	0	1	1	0	1	0	1	0	0	0	28.1271
37313197	0	49.0625	74	95	54	95	24.3	7.6	184	10.2	12	24	10		101	0.4	93	136	4.2	1.3	14	24.5	1.7	7.35	115	32	0	0	1	0	0	0	0	0	0	1	0	0	0	0	0	0	0	4.67847
31923806	0	49.9283	53	88	48	91	28.8	9.7	101	6.9	10	23	16	8.6	101	0.7	79	135	3.9	0.9	10.2	41.8	0.9	7.36	117	36	0	0	1	0	0	1	0	0	0	1	0	0	0	0	0	0	0	10.9271
36119393	1	65.1866	62	107	57	92	29.6	9.4	199	6.9	14	23	32	8.8	106	2.7	124	143	4				1.2	7.28	79	38	0	0	1	0	0	1	0	0	0	1	0	1	0	0	0	0	0	28.4431
31784179	1	74.4093	111	70		95	4.4	5.6	174	22.2	10	22	94	9.1	103	1.7	110	137	4.9	1.8	19.9	27.1					0	1	0	0	0	0	0	1	0	1	0	1	0	0	0	0	0	56.9833
34447079	1	74.4093	80	76	44	92	22.8	6.8	131	6.7	7	29	53	7.9	102	1	84	141	3.4	2.2	23.7	30.4					0	1	0	0	0	0	0	1	0	1	0	1	0	0	0	0	0	56.9833
36984169	1	74.4093	79	72	62	99	21.4	7	115	4.4	6	23	21	10.1	99	1	116	135	2.8	1.1	12.4	29.1	0.5	7.34	131	38	0	1	0	0	0	0	0	1	0	1	0	1	0	0	0	0	0	56.9833
30256270	1	61.6121	59	92	59	96	35.4	11.3	118	3.9	12	23	20	8.7	103	1.2	96	138	3.4	1.6	17.6	32					0	1	0	0	0	0	0	0	0	1	0	1	0	0	0	0	0	8.79306
31896997	0	54.0591	85	67	43	88	29.9	9.2	264	29.6	9	18	34	9.3	96	0.6	120	126	3.7	2.8	30.9	21.6	1.4	6.96	75	30	0	1	0	0	0	0	0	0	0	1	0	0	0	0	0	0	0	32.0361
35654645	0	53.9198	100	60	44	93	34.5	11.1	184	20.5	11	20	10	8.7	108	0.6	129	139	5.3	1.3	14.4	22.2	0.6	7.2	60	35	1	1	0	0	0	0	0	0	0	1	0	0	0	0	0	0	0	20.6083
36942391	0	54.0119	99	82	61	92																					0	1	0	0	0	0	0	0	0	1	0	0	0	0	0	0	0	2.18403
35167389	1	75.8078	70	90	53	92	43.7	13.7	114	4.8	16	26	37	9.6	98	1.4	182	140	4.7	1.3	14.5	38.5		7.45	148	37	0	1	1	0	0	0	0	0	0	1	0	1	0	0	0	0	0	7.63958
33513366	1	66.4763	79	69	40	95	24.4	8.1	148	16.7	10	23	23		102	0.8	155	135	4.9	1.1	12	32.4	1	7.36	111	34	1	1	0	0	0	1	0	0	0	1	0	1	0	0	0	0	0	10.6889
38752103	1	73.731	52	83	48	95	24.9	8.4	139	14.3	8	23	24		106	1.1	126	139	3.8	1.2	13.5	25.6	2.3	7.26	99	36	0	0	1	0	0	1	0	0	0	1	0	0	0	0	0	0	0	5.70278
34601813	0	79.1425	71	95	49	95	22.6	7.2	193	19.8	5	22	10		109	0.5	116	143	4.4	1.2	13.3	20.5	1.4	7.3	111	37	0	0	0	0	0	0	0	0	0	1	0	0	0	0	0	0	0	5.75
31566924	0	69.4586	96	138	78	94	38.4	12.6	194	6.3	18	25	10	9.9	99	0.8	175	138	4.2	1.1	12.2	24.7					0	0	0	0	0	0	0	0	0	1	0	0	0	0	1	0	0	8.86042
30583875	1	43.1779	89	107	78	94	40.6	12.9	173	11.4	15	24	23	9.2	96	0.7	191	135	3.5	1.1	11.6	23.8	1.9	7.36	63	29	0	0	0	0	0	0	0	0	0	1	0	0	0	0	0	0	0	10.7299
39946213	0	68.8566	76	106	48	96	27.6	9.4	373	9.5	16	19	27	9.9	100	0.9	126	134	4.1	1	10.3						1	0	0	0	0	1	0	0	0	1	0	0	0	0	0	0	0	3.80625
31365995	1	67.3517	69	91	46	91	29.4	9.8	161	7.1	11	25	12		104	0.8	123	140	4.6	1.2	12.7	27.9	1.1	7.31	70	29	1	0	0	0	0	0	0	0	0	1	0	0	0	0	0	0	0	8.02917
37142547	1	66.3837	62	89	54	87	43.5	14.9	122	9	9	24	14	8.3	102	0.7	131	138	3.4	1.6	17.5	81.9	1.6	7.25	74	42	0	0	0	0	0	1	0	0	1	1	0	0	0	0	0	0	0	23.9583
37355125	1	79.9032	53	87	55	95	31.2	9.9	114	10.3	13	19	18	8.4	106	1.2	129	142	3.8	1.2	13.3	32.7		7.34	91	44	0	0	0	0	0	0	1	0	0	1	0	0	0	0	0	0	0	18.5521
39917717	1	79.9032	70	100	69	95	33.2	10.4	116	14.7	14	20	44		110	1.9	162	144	4.3	2.9	32	30.1					0	0	0	0	0	0	1	0	0	1	0	0	0	0	0	0	0	18.5521
34487365	0	78.1022	60	89	32	91	24.6	7.3	310	13.7	23	17	21	8.7	94	2	182	138	4.8	3.3	36.2	32.3	2.6	7.42	104	24	1	1	1	0	0	0	0	0	0	1	0	1	0	0	0	0	0	47.1368
34975818	0	78.1022	62	92	42	97	20.2	6.6	93	8.2	11	13	22	8.8	113	1.5	127	143	4	1.3	14.5	28.8	1.2	7.28	99	30	1	1	1	0	0	0	0	0	0	1	0	1	0	0	0	0	0	47.1368
31470398	1	78.6905	71	96	53	97	28.4	8.3	201	13.1	11	34	29	8.2	96	0.7	111	140	3.4	4.3	48	39.1		7.51	113	50	1	1	0	0	0	0	0	0	0	1	0	0	0	0	1	0	0	11.2826
33384028	1	70.0425	63	82	40	94	30.4	10.5	112	8.5	9	21	13	8.6	107	0.9	116	138	4.9	1.3	14	26.8	1.2	7.32	96	39	0	0	0	0	0	1	0	0	0	1	0	0	0	0	0	0	0	6.26528
31395851	1	68.2864	74	92	40	96	23.5	8	36	6.9	10	20	12	7.7	106	0.7	104	134	4	1.3	14.5	30.5	0.9	7.2	119	29	0	0	1	0	0	1	0	0	1	1	0	0	0	0	0	0	0	4.37083
31598554	1	76.4155	71	86	44	92	31.3	10.5	139	8.9	10	21	20	7.9	104	1.4	87	136	4.5	1.2	12.8	29	1.4	7.3	54	30	1	0	0	0	0	1	0	0	0	1	0	1	0	0	0	0	0	10.8451
32173057	0	48.7577	80	100	38	94	28.6	9.1	356	16.2	15	19	27	8.9	95	1.1	304	131	5.2				1.3	7.31	74	52	0	1	0	0	0	1	0	0	0	1	0	0	1	0	1	0	0	2.275
37304082	1	79.7452	64	77	47	91	24.6	8.4	159	12.1	19	14	41	7.7	91	2.2	77	125	4.4	1.1	12.4	26.2	1.7	7.28	75	23	1	1	0	0	0	0	0	0	1	1	0	1	0	0	0	0	1	4.09236
32012714	1	80.3938	61	84	51	93	28.9	9.8	64	4.3	9	20	18	7.8	106	0.6	142	135	4.3	1.4	15.7	34.2					0	0	0	0	0	0	0	0	1	1	0	0	0	0	0	0	0	6.66389
33544133	1	59.8484	79	138	90	91	38.7	12.5	191	10.3	13	19	42	8.7	99	5	134	134	3.6	1	11.3	24.1	1.2	7.41	83	37	1	1	0	0	0	1	0	0	0	1	0	0	0	0	0	0	0	8.78056
37087440	1	52.9167	50	99	61	99	37.8	14.1	201	8.6	11	15	17	6.4	69	1	214	99	3.9	1	10.9	27.2	8.5	7.23	79	40	1	0	0	0	0	0	0	0	0	1	0	0	0	0	0	0	0	8.09653
30601518	1	76.4851	70	88	41	96	26.4	8.5	144	11.2	9	23	8	7.6	104	0.5	151	136	3.5	1.4	14.9	28.1	1	7.36	107	35	1	1	0	0	0	0	0	0	0	1	0	0	0	0	0	0	0	23.5271
39542756	1	83.9913	85	99	59	94	32.6	10.8	142	8.2	14	21	18	8.4	100	1.1	179	135	4.1	1.1	12.2	28.9	1.4	7.45	76	30	0	0	0	0	0	0	0	0	0	1	0	1	0	0	0	0	0	2.98125
35517265	1	84.1391	81	106	43	91	36.4	11.8	197	10.4	19	21	26	9.4	103	1.4	226	138	4.7				2.2	7.38	59	29	0	1	0	0	0	0	0	0	0	1	0	1	0	0	0	0	0	5.97569
38215111	1	52.4011	48			87	32.3	10.4	172	15.8	11	17	58	10.9	108	2.3	136	141	4.9	1.6	17.6	27.9	1.8	7.38	144	33	1	0	0	0	1	0	0	0	0	1	0	0	0	0	0	0	0	26.059
32836194	0	54.5772	65	91	49	93	33.1	11.1	222	7.9	14	25	11	8.7	106	0.7	123	141	4								1	1	0	0	0	0	0	0	0	1	0	0	0	0	0	0	0	2.90972
35477268	0	60.7306	108	108	73	92	29.9	9.1	483	14	18	19	25	8.7	98	0.6	119	138	3.2	1.3	14.5	33.1	1.1	7.45	83	34	0	0	0	0	1	0	0	0	0	1	0	0	0	0	1	0	1	4.20069
32639121	1	83.1228	95	103	39	92	21.8	7	90	14.9	14	19	52	7.1	102	1.2	140	137	3.8	1.6	17.5	32.7	1.6	7.35	87	36	1	0	1	0	0	1	0	0	0	1	0	1	0	0	0	0	0	34.2576
35654281	1	83.1228	87	78	40	92	20.8	6.4	205	25.3	10	17	45	7.7	104	0.9	115	138	4.6	1.4	14.9	26.1	5.9	7.38	38	33	1	0	1	0	0	1	0	0	0	1	0	1	0	0	0	0	0	34.2576
39797917	1	83.1228	75	103	48	95	29.4	8.7	193	15.4	5	21	49	8.2	105	0.8	130	134	4.1	1.4	15.3	37.2					1	0	1	0	0	1	0	0	0	1	0	1	0	0	0	0	0	34.2576
39851079	1	81.1633	64	90	61	92	38.5	12.5	268	6.5	9	24	17	9.1	105	0.8	110	140	3.5	1.1	11.7	24.9					0	0	0	0	1	0	0	0	0	1	0	0	0	0	0	0	0	5.92361
35906377	1	58.4517	42	50	30	89	19.9	6	100	3.4	7	28	15	6.8	105	0.8	151	141	3.6	1.1	12.4	26.9		7.35	137	51	0	1	1	0	0	1	0	0	0	1	0	0	0	0	0	0	0	10.6604
38624401	1	82.5906	45	72	28	53	24.1	6.6	248	10.5	27	17	119	8.6	85	3.9	158	133	4.6								1	1	0	0	0	0	0	0	0	1	0	1	0	0	0	0	1	2.41667
34240014	1	56.9472	58	107	56	92	34.9	11.6	288	8.4	6	25	8	8.5	104	0.8	114	139	3.6	1.4	15.4	41					0	0	0	0	0	0	0	0	0	1	0	0	0	0	0	0	0	2.00139
30114086	0	80.7629	73	105	45	93	27.4	8.7	267	17.2	10	24	7	7.7	105	0.6	75	138	3.7								0	0	0	0	0	0	0	0	0	1	0	0	1	0	0	0	0	9.44097
36605586	0	74.3636	57	73	40	95	23.4	7.7	174	8.4	17	20	26	8.1	101	1.1	194	135	4.2	1	10.9	27.2	2.1	7.3	179	39	0	1	0	0	0	0	0	0	0	1	0	0	0	0	0	0	0	7.55208
37729646	1	85.4225	79	119	39	93	39.8	13.6	169	6.4	17	14	29	8.9	95	1.9	268	134	4.4	1.2	13.1	31					0	1	1	0	0	0	0	0	0	1	0	1	0	0	0	0	0	4.82153
36667109	1	54.6671	59	79	45	94	23.7	7.6	105	5.2	10	23	12	8.3	102	0.7	97	135	4.1	1.3	14.5	30.6	0.8	7.32	78	39	0	1	1	0	0	0	0	0	0	1	0	0	0	0	0	0	0	4.65
39624153	1	58.4197	69	100	40	92	26.9	8.1	99	4.5	13	22	62	7.8	105	3.4	39	143	3.7	1.4	15.5	40.5		7.39	49	41	1	0	1	0	0	0	0	0	0	1	0	1	0	0	0	0	0	7.85069
36225018	1	86.5581	57	67	40	97	24.5	8.1	133	12.7	14	19	17		106	0.8	122	136	4.7	1.2	12.5	30.4	1.3	7.32	90	31	1	1	0	0	0	0	0	0	0	1	0	0	0	0	0	0	0	12.7958
38988820	1	66.0576	62	87	43	93	29.9	9.9	99	9.2	10	25	24	7.9	109	0.5	105	141	4.2	1.2	12.7	21.7	1	7.29	89	43	0	0	0	0	0	1	0	0	0	1	0	0	0	0	0	0	0	4.71319
33261632	1	79.5054	55	95	37	93	37.3	12.4	113	7.9	15	18	24	8.9	103	1.3	125	134	4.7	1.1	11.6	24.8					0	0	0	0	0	0	0	0	0	1	0	1	0	0	0	0	0	4.09097
31151823	1	61.8702	90	115	55	99	23	7.5	49	3.9	10	17	18	8.3	104	0.6	138	136	3.1	1.6	17.7	26.9					1	0	1	0	0	0	0	0	0	1	0	0	1	0	1	0	1	3.7625
39101898	0	86.0822	62	87	45	89	34.6	10.8	174	5.4	11	25	40	9	98	1.6	137	139	4.1				4.6	7.43	115	31	1	1	0	1	0	0	0	0	0	1	0	1	0	0	0	0	0	3.73819
33272719	0	86.4676	66	93	41	87	34.2	11.1	151	10.1	13	18	80	8.7	100	1.9	128	140	3.6	1.1	11.4	36.5	2.2	7.19	39	59	1	1	0	1	0	0	0	0	0	1	0	1	0	0	0	0	0	16.7785
31518471	1	55.7545	82	89	55	94	32.7	11.9	137	5.2	9	20	13	8.6	101	0.8	148	137	4.9	1.1	11.6	23	1.1	7.28	77	41	0	0	0	0	0	0	0	0	0	1	0	0	0	0	0	0	0	4.74514
34973798	0	73.2875	75	94	39	95	22.3	7.5	133	9.6	14	21	13	7.9	100	0.6	75	134	3.8	1.1	12.1	26	1	7.3	82	30	0	0	0	0	0	0	0	0	0	1	0	0	0	0	0	0	0	4.60417
38543744	1	80.9069	62	115	59	93	38	12	190	13.5	19	20	46	8.7	110	1.2	107	145	4.1	4.4	49.9						1	1	1	1	0	0	0	0	0	1	0	1	0	0	0	0	0	3.98472
39916891	0	63.1198	67	120	55	92	25.5	7.8	146	10.8	15	18	47	8.3	103	1.5	77	137	4.7	4.1	45.6	45.7					0	1	1	0	0	0	0	0	0	1	0	1	0	0	0	0	0	3.95208
36908937	0	75.3946	60	104	47	93	30.1	9	125	5.4	17	23	72	8.9	98	1.9	90	139	4.1	1.7	19.1	30	1.1	7.27	62	48	1	1	0	0	0	1	0	0	0	1	0	1	0	0	0	0	0	15.5785
37052710	0	75.3946	60	87	37	91	24.4	7	146	10	13	29	47	8.9	97	1.5	50	139	4.3	3.8	41.4		1.4	7.44	34	58	1	1	0	0	0	1	0	0	0	1	0	1	0	0	0	0	0	15.5785
35896227	1	73.1177	76	88	43	94	23.9	7.5	120	15.5	8	20	13	7.3	109	0.8	102	141	3.9	1.3	13.6	27.5	1.5	7.31	126	36	0	0	1	0	0	0	0	0	0	1	0	0	0	0	0	0	0	4.6875
38188496	1	85.1061	46	85	42	96	25.1	9.7	144	10.9	14	19	10	8.6	106	0.5	154	136	4.4	1.3	14	26.5	1.3	7.34	112	32	1	0	0	0	0	0	0	0	0	1	0	0	0	0	0	0	0	8.70486
34609886	1	84.8888	54	101	56	94	37	12.6	190	9.8	16	20	10	6.8	90	0.5	142	125	2.7	1.2	13.5	25.3					1	0	0	0	0	1	0	0	0	1	0	0	0	0	0	0	0	2.94514
33333878	1	80.2677	60	88	50	87	38	12	491	12.3	9	22	21	9	103	1.2	102	138	4.4	2	22.1	38.2					0	1	1	0	0	1	0	0	0	1	0	0	0	0	0	0	0	3.75139
30559425	1	79.8427	45	65	24	88	40.2	13.6	384	11.1	11	24	25	8.7	98	1.3	106	137	3.8	3.9	42.3	41.7					0	1	1	0	0	1	0	0	0	1	0	0	0	0	0	0	0	5.87917
38579664	1	49.3749	67	82	50	91	26.8	9.2	35	4.5	12	26	18	8	100	0.9	119	138	3.6	1.4	15.5	29.7	1.5	7.44	66	40	0	0	0	0	0	0	0	0	1	1	0	0	0	1	0	0	0	10.6535
30639857	1	80.3852	70	92	46	92	36.4	11.7	145	6.1	7	22	18	8.1	104	1.1	108	137	4.8	1.7	18.1	34.5	1.1	7.29	79	42	0	1	0	0	0	1	0	0	0	1	0	1	0	0	0	0	0	3.84236
38203776	1	86.8328	60	103	43	90	24.2	7.7	236	11.7	13	25	153	9.4	90	3.3	138	130	4.6	1.2	12.9	76.1	1.2	7.25	58	51	0	1	0	0	0	0	0	0	0	1	0	1	0	0	0	0	0	15.0674
38813426	1	53.7114	74	101	41	92	32.4	10.1	219	9.2	15	20	12	8.8	99	0.8	213	135	4	1.2	12.6	41.6					1	0	0	0	0	0	0	0	0	1	0	0	0	0	0	0	1	3.59028
34846620	0	63.8207	71	108	39	89	26	8.1	230	7.6	12	24	10	7.9	102	0.9	69	138	3.9	1.4	15	33.6	1.2	7.37	71	35	0	1	0	0	0	1	0	0	0	1	0	0	0	0	0	0	0	9.00139
39383761	0	63.7572	60	87	41	93	20.7	6.2	236	13.3	10	24	12	8	104	0.9	100	139	4.6	1.2	12.5	29.5	1.9	7.38	78	40	0	0	0	0	0	1	0	0	0	1	0	0	0	0	0	0	0	10.0451
34546449	0	66.1907	50	125	47	89	29.9	9.5	171	9.1	13	27	59	8.5	99	2.4	103	141	5.9				1.2	7.27	29	37	0	1	1	0	0	0	0	0	0	1	0	1	0	0	0	0	0	7.89167
31565929	0	75.5495	86			90	28.7	9.3	229	13.2	11	19	47	7.8	100	1.1	133	132	4.7	1.4	15.5	42.3					1	1	0	0	1	1	0	0	0	1	1	0	0	0	0	0	0	16.9493
33943791	0	75.5495	67	93	36	81	21.3	6.8	331	24.4	10	23	60	8.4	86	1.4	60	133	4.5	1.3	14.5	28.9	1.7	7.35	75	32	1	1	0	0	1	1	0	0	0	1	1	0	0	0	0	0	0	16.9493
38676929	1	52.2244	71	105	35	89	24	7.7	406	13.6	19	13	58	7.8	91	10.9	223	132	4.6	1	10.8	25.6	1.9	7.31	41	46	1	1	0	0	0	0	0	0	0	1	0	1	0	0	0	0	0	11.5701
36168813	1	51.6765	68	119	42	91	19.5	6.3	331	11.8	21	18	57	7.2	89	8	78	130	3.8	1.1	12.2	26.6	1.1	7.28	64	30	1	0	1	0	0	0	0	0	0	1	0	1	0	0	0	0	0	3.62917
37552584	1	50.9211	85	125	53	95	19.7	6.2	470	15	19	11	65	8.3	80	9.4	79	125	4	0.8	9.1	23.4	2	7.38	47	47	1	0	1	0	0	0	0	0	0	1	0	1	0	0	0	0	0	4.37569
31102012	1	52.2825	78	90	47	95	20.8	6.4	479	13.1	19	20	36	8.2	92	6.2	145	138	4.3	1	10.4	27.5		7.37	97	41	0	1	0	0	1	0	0	0	0	1	1	1	0	0	0	0	1	5.25486
33914885	1	51.1586	88	106	59	88	21.9	6.9	540	19.5	16	22	35	7.9	94	7	148	130	2.6								1	0	0	0	0	0	0	0	0	1	0	1	0	0	0	0	0	22.8097
37621621	1	51.1586	111	72	33	85	18.3	5.7	391	16.5	21	18	39	8	97	5.9	64	136	4.3	1.7	18.4	48.3	0.9	7.37	96	43	1	0	0	0	0	0	0	0	0	1	0	1	0	0	0	0	0	22.8097
33993540	1	51.9322	81	109	50	76	29.5	9.5	427	11.7	27	14	73	8.5	88	11.3	125	129	5.1	0.9	10	28.4					1	0	0	0	0	0	0	0	0	1	0	1	0	0	0	0	0	5.08264
30438663	1	51.7972	80	145	59	94	27.9	9.3	443	14.6	30	18	98	8.6	82	10.6	149	127	4.8	1	10.5	27.1	2.6	7.4	66	37	0	0	0	0	0	0	0	0	0	1	0	1	0	0	0	0	0	3.59792
38027006	1	51.7972	80	139	54	92	24.2	7.8	300	11.2	22	23	79	8.2	83	9.5	149	125	4.3	1	10.5	25.3		7.36	46	45	0	0	0	0	0	0	0	0	0	1	0	1	0	0	0	0	0	3.59792
32151628	0	74.1078	79	102	49	94	35.4	11.6	194	14.9	12	24	6	8.3	103	0.5	186	136	3.5	1	11.2	24.9	1.5	7.35	85	35	0	0	0	0	1	1	0	0	0	1	1	0	0	0	0	0	1	15.5833
37643981	0	87.9137	61	123	54	68	26.3	8.3	48	4	21	15	59	9.1	97	2	54	132	5.5	1.5	16.7	35.3	2.5	7.41	179	30	1	1	0	0	0	1	1	0	0	1	0	1	0	0	0	0	0	1.06319
32405729	1	87.1776	71	85	31	81	23.9	8.1	326	11.8	11	20	106	7.7	85	3	234	132	4.3	1.4	15.2	29.4	0.9	7.23	80	39	0	1	1	0	0	0	0	0	0	1	0	1	0	0	0	0	1	28.0347
37009213	1	87.1776	25	82	40	67	26.5	8.5	254	8.7	17	16	28	7.6	92	2.5	251	131	4	1.7	18.8	26.9	4	7.6	195	19	0	1	1	0	0	0	0	0	0	1	0	1	0	0	0	0	1	28.0347
30287737	1	81.0549	61	89	44	97	34.5	11.1	174	9.6	12	8	25	7.5	90	1.5	115	135	4.2	1	10.3	22.2	2.6	6.99	62	40	0	0	0	1	0	1	0	0	0	1	0	1	0	0	0	0	0	22.7806
30272018	1	70.5276	46	80	52	90	49.1	15	147	3.6	9	31	18	8.3	100	0.9	142	143	4.1	1.1	11.7	34	1.2	7.18	54	47	0	1	0	0	0	1	0	0	0	1	0	0	1	0	0	0	0	4.07569
32766591	1	76.5027	56	86	34	92	25.7	8.5	81	3.2	11	21	11	8.2	102	0.8	189	136	4.2	1.2	13.5	36	1.1	7.32	68	38	1	1	0	0	0	0	0	0	0	1	0	0	0	0	0	0	0	8.04514
33177392	1	76.9954	55	89	39	93	25.5	8.5	167	8	10	21	26	8.5	97	1.3	141	137	4.7	1.1	12.1	26.6	2.5	7.32	117	36	0	0	0	0	0	0	0	0	0	1	0	0	0	0	0	0	0	30.2347
36756904	1	87.8159	76	89	39	95	18.3	6	55	14.7	7	22	9	8.2	106	0.7	91	135	3.9	1.4	14.7	28.7	1	7.32	130	34	1	0	0	0	0	0	0	0	0	1	0	0	0	0	0	0	0	6.51667
39437955	1	70.2409	56	105	39	92	36.1	11.7	105	6.3	12	22	15	8.6	106	1.1	92	140	4	1.3	13.6	36.5					0	0	0	0	1	0	0	0	0	1	0	0	0	0	0	0	0	1.54167
31469661	1	70.2147	57	94	57	92	35.1	11.9	78	7.4	11	23	14	8.6	105	1.1	122	139	4.1	1.2	13	25.3					1	0	0	0	1	0	0	0	0	1	0	0	0	0	0	0	0	3.25278
37054727	0	76.7683	67	76	45	96	22.8	7.4	104	8.3	6	23	9	8	102	0.4	100	141	3.9	1	10.8	26.5	1.3	7.38	200	30	0	0	0	0	0	0	0	0	0	1	0	0	0	0	0	0	0	11.1729
39509413	1	59.1301	74	84	45	92	30.6	10	143	6.2	10	23	14	8.3	104	0.7	122	137	4.1	1.1	11.6	26.5	0.8	7.31	82	42	0	0	0	0	0	0	0	0	0	1	0	0	0	0	0	0	0	9.73333
39564603	1	48.5743	74	93	48	89	31.2	9.8	107	7.8	17	23	33	8.6	90	7.5	104	133	4.9	1.3	13.8	28.7					0	0	0	0	0	0	0	0	0	1	0	1	0	0	0	0	0	8.05208
32057341	1	69.6648	72	86	43	90	35	11.9	278	9.5	13	21	14	8.9	99	1	88	139	4.3	1.2	12.6	58.9	1.3	7.3	83	46	1	1	0	0	0	0	0	0	0	1	0	0	0	0	0	0	0	12.834
32748360	1	69.6648	86	105	41	94	25.5	8.4	143	9.5	11	24	17	9	103	0.9	88	138	4.3	1.3	13.8	25.5	1.3	7.28	96	36	1	1	0	0	0	0	0	0	0	1	0	0	0	0	0	0	0	12.834
[truncated: 2,367 more rows]
